# Supplementary material for: A hierarchical transcription factor cascade regulates enteroendocrine cell diversity and plasticity in Drosophila
Source: Nat Commun. 2022 Oct 31;13:6525. doi: 10.1038/s41467-022-34270-0 (PMC9622890; doi:10.1038/s41467-022-34270-0)
Supplement: Supplementary file 4 — Supplementary Data 1 [file 41467_2022_34270_MOESM4_ESM.xlsx]

## Sheet: up and downregulated genes
gene_id	gene	EE	pros-IR	log2(fold_change)	p_value	q_value
FBgn0020637	Lcp65Ag2	3.58993	0	#NAME?	5e-05	0.000439361
FBgn0031786	CG13989	2.39156	0	#NAME?	5e-05	0.000439361
FBgn0034199	Gbp	1.94111	0	#NAME?	5e-05	0.000439361
FBgn0034511	GNBP-like3	0.941454	0	#NAME?	5e-05	0.000439361
FBgn0035858	CG13674	0.440081	0	#NAME?	0.0001	0.000814779
FBgn0036602	CG13042	1.28969	0	#NAME?	5e-05	0.000439361
FBgn0036860	CG14086	1.65457	0	#NAME?	5e-05	0.000439361
FBgn0039398	CG14540	0.450091	0	#NAME?	5e-05	0.000439361
FBgn0085197	CG34168	1.36108	0	#NAME?	5e-05	0.000439361
FBgn0262881	CG43236	11.945	0	#NAME?	5e-05	0.000439361
FBgn0263454	CR43477	0.409866	0	#NAME?	0.00015	0.00118398
FBgn0265707	CR44514	0.815231	0	#NAME?	5e-05	0.000439361
FBgn0266988	CR45439	15.7751	0	#NAME?	5e-05	0.000439361
FBgn0266989	CR45440	9.29026	0	#NAME?	5e-05	0.000439361
FBgn0267283	CR45719	2.38253	0	#NAME?	5e-05	0.000439361
FBgn0003965	v	0	5.14952	inf	5e-05	0.000439361
FBgn0030389	CG15927	0	0.389058	inf	5e-05	0.000439361
FBgn0053454	CG33454	0	1.21125	inf	5e-05	0.000439361
FBgn0054012	CG34012	0	0.419149	inf	5e-05	0.000439361
FBgn0261566	CG42680	0	1.0187	inf	0.01115	0.0443753
FBgn0265064	CR44175	0	0.450533	inf	5e-05	0.000439361
FBgn0265668	CG44475	0	1.83495	inf	5e-05	0.000439361
FBgn0265785	CG44574	0	0.592365	inf	0.00045	0.00307774
FBgn0265835	CG44624	0	0.760112	inf	0.00725	0.0312717
FBgn0265852	CR44641	0	0.848963	inf	5e-05	0.000439361
FBgn0266040	CR44805	0	2.60696	inf	0.0041	0.0197648
FBgn0266772	CR45237	0	1.18295	inf	0.0001	0.000814779
FBgn0266844	CR45306	0	0.612881	inf	5e-05	0.000439361
FBgn0266910	CR45370	0	0.759213	inf	0.0015	0.00855646
FBgn0267599	CR45937	0	0.387886	inf	0.0002	0.00152115
FBgn0028533	CG7953	2.48941	707.843	8.15148	5e-05	0.000439361
FBgn0033873	CG6337	2.6503	531.697	7.6483	5e-05	0.000439361
FBgn0028920	CG8997	4.06685	643.366	7.30558	5e-05	0.000439361
FBgn0039769	CG15534	0.807702	101.404	6.97208	5e-05	0.000439361
FBgn0028853	CG15263	1.00774	97.0461	6.58948	5e-05	0.000439361
FBgn0039453	CG6403	11.8288	1135.4	6.58476	5e-05	0.000439361
FBgn0028534	CG7916	4.09749	336.722	6.36068	5e-05	0.000439361
FBgn0266702	CR45192	0.910013	66.8828	6.1996	5e-05	0.000439361
FBgn0035663	CG6462	0.271095	18.3436	6.08033	5e-05	0.000439361
FBgn0266429	AstA-R1	0.084505	4.8266	5.83583	5e-05	0.000439361
FBgn0033296	Mal-A7	9.43979	518.424	5.77923	5e-05	0.000439361
FBgn0032068	CG9466	0.588248	31.1947	5.72873	5e-05	0.000439361
FBgn0026063	KP78b	0.539776	25.6177	5.56864	5e-05	0.000439361
FBgn0264339	CG43795	0.0126078	0.591457	5.55189	0.0086	0.0359387
FBgn0039760	CG9682	0.876159	40.2182	5.52051	5e-05	0.000439361
FBgn0031701	TotM	0.729532	27.3972	5.23091	5e-05	0.000439361
FBgn0031747	CG9021	1.12273	42.1188	5.22938	5e-05	0.000439361
FBgn0031034	CG14205	0.0686082	2.56878	5.22656	0.00015	0.00118398
FBgn0031930	CG7025	0.591182	22.0624	5.22184	5e-05	0.000439361
FBgn0041150	hoe1	0.0740709	2.73487	5.20642	5e-05	0.000439361
FBgn0035933	CG13309	0.315079	11.5538	5.19651	5e-05	0.000439361
FBgn0053346	CG33346	2.05868	73.6119	5.16015	5e-05	0.000439361
FBgn0030929	CG15043	5.35119	190.168	5.15127	5e-05	0.000439361
FBgn0031033	CG14219	0.0808492	2.8411	5.13507	0.0001	0.000814779
FBgn0034623	CG9822	0.127932	4.16489	5.02483	0.0042	0.0201218
FBgn0047351	CG31468	0.122503	3.97033	5.01836	0.00245	0.0130056
FBgn0034289	CG10910	3.93974	127.29	5.01387	5e-05	0.000439361
FBgn0264994	CR44145	0.38692	11.3613	4.87595	5e-05	0.000439361
FBgn0058198	CG40198	0.0406713	1.13844	4.80691	0.00465	0.0218158
FBgn0040813	Nplp2	156.207	4342.66	4.79705	5e-05	0.000439361
FBgn0053013	CR33013	0.15488	4.27994	4.78837	5e-05	0.000439361
FBgn0265089	eIF4E-3	0.094473	2.57185	4.76676	0.0045	0.0212868
FBgn0035665	Jon65Aiii	125.41	3320.28	4.72658	5e-05	0.000439361
FBgn0031000	Muc18B	0.465656	11.9333	4.67958	5e-05	0.000439361
FBgn0014000	Hf	0.149289	3.82455	4.67911	0.00715	0.0309757
FBgn0038719	CG16727	0.0396154	0.981191	4.6304	0.00715	0.0309757
FBgn0029725	CG2871	0.0731248	1.80503	4.62552	0.00825	0.0347704
FBgn0033297	Mal-A8	6.97825	171.038	4.61531	5e-05	0.000439361
FBgn0039311	CG10513	0.0757994	1.8141	4.58093	0.00315	0.0160019
FBgn0032066	CG9463	0.227514	5.40116	4.56924	5e-05	0.000439361
FBgn0005638	slbo	0.225373	5.34278	4.5672	5e-05	0.000439361
FBgn0030999	Mur18B	0.48744	10.6831	4.45396	5e-05	0.000439361
FBgn0011822	pcl	16.6294	356.959	4.42395	5e-05	0.000439361
FBgn0039313	CG11892	0.0525623	1.07945	4.36013	0.00055	0.00367377
FBgn0043783	CG32444	1.99048	40.2523	4.33788	5e-05	0.000439361
FBgn0034318	CG14500	0.694913	13.754	4.30688	0.00035	0.00246841
FBgn0037786	CG5361	0.121782	2.37301	4.28434	0.0002	0.00152115
FBgn0043471	kappaTry	11.8563	223.583	4.23708	5e-05	0.000439361
FBgn0036948	CG7298	3.37325	62.8252	4.21913	5e-05	0.000439361
FBgn0031805	CG9505	0.0724243	1.33699	4.20637	5e-05	0.000439361
FBgn0050277	Oatp58Da	0.271282	4.98702	4.20031	5e-05	0.000439361
FBgn0043470	lambdaTry	8.74307	157.436	4.17048	5e-05	0.000439361
FBgn0036226	CG7252	0.127564	2.28665	4.16394	0.00015	0.00118398
FBgn0260393	CG17147	0.105591	1.78584	4.08005	0.0036	0.0177887
FBgn0026755	Ugt37b1	0.275277	4.65485	4.07978	5e-05	0.000439361
FBgn0050360	Mal-A6	28.4896	473.404	4.05457	5e-05	0.000439361
FBgn0034711	CG3290	0.113457	1.86567	4.03947	0.00035	0.00246841
FBgn0036756	cln3	1.26673	20.7278	4.03239	5e-05	0.000439361
FBgn0050043	CG30043	0.352692	5.71203	4.01752	5e-05	0.000439361
FBgn0051148	CG31148	8.33318	132.664	3.99276	5e-05	0.000439361
FBgn0034715	Oatp58Db	0.0451105	0.712189	3.98073	0.0043	0.0205195
FBgn0266431	CG45061	24.673	388.283	3.97611	5e-05	0.000439361
FBgn0034716	Oatp58Dc	0.0433924	0.681608	3.97343	0.0001	0.000814779
FBgn0029896	CG3168	0.526598	8.25255	3.97007	5e-05	0.000439361
FBgn0031275	GABA-B-R3	0.0277186	0.432541	3.96391	5e-05	0.000439361
FBgn0053258	CG33258	1.52132	23.5693	3.95351	5e-05	0.000439361
FBgn0031746	CG9029	1.85202	28.1124	3.92404	5e-05	0.000439361
FBgn0004431	LysX	14.2773	213.857	3.90486	5e-05	0.000439361
FBgn0028400	Syt4	2.31775	34.5725	3.89883	5e-05	0.000439361
FBgn0053136	CG33136	0.0624511	0.921491	3.88317	0.0012	0.00717687
FBgn0250815	Jon65Aiv	394.757	5759.6	3.86693	5e-05	0.000439361
FBgn0033789	CG13324	23.0603	331.931	3.8474	5e-05	0.000439361
FBgn0000071	Ama	0.532465	7.46953	3.81026	5e-05	0.000439361
FBgn0040257	Ugt86Dc	1.42198	19.8267	3.80147	5e-05	0.000439361
FBgn0031141	CG1304	8.55849	118.677	3.79354	5e-05	0.000439361
FBgn0036831	CG6839	1.3383	18.4223	3.78298	5e-05	0.000439361
FBgn0262854	CG43218	83.3323	1133.82	3.76617	5e-05	0.000439361
FBgn0250757	CG42235	0.328007	4.43107	3.75586	5e-05	0.000439361
FBgn0032809	CG13078	1.28141	17.0552	3.7344	5e-05	0.000439361
FBgn0030777	CG9672	11.5954	152.819	3.7202	5e-05	0.000439361
FBgn0034605	CG15661	0.405756	5.29471	3.70587	5e-05	0.000439361
FBgn0051221	CG31221	0.232604	3.03484	3.70567	5e-05	0.000439361
FBgn0052283	Drsl3	7.52769	97.6488	3.69732	5e-05	0.000439361
FBgn0261989	CG42807	21.5361	277.855	3.6895	5e-05	0.000439361
FBgn0038702	CG3739	16.2508	209.118	3.68573	5e-05	0.000439361
FBgn0034317	CG14499	0.628488	8.0098	3.67181	0.0003	0.00215924
FBgn0020371	Tim17b2	0.10135	1.28226	3.66127	0.002	0.0109266
FBgn0034197	Cda9	0.425027	5.26073	3.62964	5e-05	0.000439361
FBgn0019660	roX2	0.152759	1.87209	3.61532	5e-05	0.000439361
FBgn0051361	dpr17	0.252675	3.09578	3.61495	5e-05	0.000439361
FBgn0262580	CG43120	1.30104	15.8741	3.60894	5e-05	0.000439361
FBgn0037386	CG1208	0.552142	6.71247	3.60373	5e-05	0.000439361
FBgn0053510	CG33510	0.38403	4.65322	3.59894	5e-05	0.000439361
FBgn0032069	CG9468	0.894786	10.6954	3.57931	5e-05	0.000439361
FBgn0038842	hdly	87.3651	1035.05	3.56651	5e-05	0.000439361
FBgn0259111	Ndae1	1.60062	18.9441	3.56505	5e-05	0.000439361
FBgn0261575	tobi	34.2067	400.041	3.5478	5e-05	0.000439361
FBgn0038135	CG8773	1.70429	19.8631	3.54285	5e-05	0.000439361
FBgn0017448	CG2187	0.0702802	0.814875	3.53539	0.00135	0.00787452
FBgn0052024	CG32024	0.189375	2.17956	3.52472	0.00525	0.0241202
FBgn0051272	CG31272	0.120331	1.38205	3.52173	0.00145	0.00833692
FBgn0051380	CG31380	0.0617863	0.708624	3.51966	0.01095	0.0437557
FBgn0051784	CG31784	0.0462561	0.527854	3.51242	0.00995	0.0405049
FBgn0263219	Dscam4	0.244354	2.77472	3.50529	5e-05	0.000439361
FBgn0025360	Optix	0.163188	1.82004	3.47936	5e-05	0.000439361
FBgn0026438	Eaat2	0.172679	1.91779	3.47328	5e-05	0.000439361
FBgn0035092	Nplp1	0.226447	2.47084	3.44776	5e-05	0.000439361
FBgn0030913	CG6123	0.117367	1.27736	3.44407	5e-05	0.000439361
FBgn0033047	CG7882	0.125856	1.36724	3.44143	5e-05	0.000439361
FBgn0265541	CR44391	0.72943	7.90827	3.43852	0.0001	0.000814779
FBgn0051463	CG31463	0.350645	3.71275	3.4044	5e-05	0.000439361
FBgn0031514	CG3332	1.68097	17.6736	3.39423	5e-05	0.000439361
FBgn0265612	CR44430	0.229531	2.38203	3.37543	0.0026	0.0136948
FBgn0034489	ppk6	0.0867909	0.868497	3.3229	0.00205	0.0111492
FBgn0035154	CG3344	24.8643	248.24	3.31959	5e-05	0.000439361
FBgn0264603	CR43952	1.10305	10.938	3.30979	0.0008	0.00508712
FBgn0032495	CG16820	0.15301	1.50619	3.29921	0.00045	0.00307774
FBgn0085424	nub	1.13141	10.9637	3.27655	5e-05	0.000439361
FBgn0264472	CG43880	0.295242	2.85948	3.27578	0.00525	0.0241202
FBgn0026314	Ugt35b	0.0542151	0.517832	3.25572	0.00865	0.0360782
FBgn0267317	CR45753	0.154219	1.46291	3.24578	0.0067	0.0293304
FBgn0034296	CG10912	34.2445	323.818	3.24124	5e-05	0.000439361
FBgn0029754	CG15930	0.0553673	0.522476	3.23826	0.01095	0.0437557
FBgn0032669	CG15155	0.113186	1.06701	3.2368	0.00835	0.0351237
FBgn0266940	CR45391	0.211158	1.98745	3.23453	0.00865	0.0360782
FBgn0035006	CG4563	0.123684	1.15716	3.22586	0.00015	0.00118398
FBgn0267307	CR45743	0.221189	2.06736	3.22444	0.00995	0.0405049
FBgn0262608	CG43134	1.34112	12.3871	3.20732	5e-05	0.000439361
FBgn0261503	CR42651	0.773594	7.11669	3.20156	5e-05	0.000439361
FBgn0015400	kek2	0.18628	1.71323	3.20117	5e-05	0.000439361
FBgn0034480	CG16898	24.0831	218.193	3.17951	5e-05	0.000439361
FBgn0011834	Ser6	5.1122	46.2483	3.17738	5e-05	0.000439361
FBgn0033294	Mal-A4	1.37868	12.3193	3.15956	5e-05	0.000439361
FBgn0264338	CR43794	0.201717	1.80127	3.1586	0.0094	0.0386132
FBgn0038880	SIFaR	0.0482194	0.429444	3.15478	0.00025	0.00185089
FBgn0031296	CG4415	0.629171	5.55681	3.14273	0.0129	0.0496657
FBgn0034664	CG4377	37.5353	330.386	3.13783	5e-05	0.000439361
FBgn0052483	CG32483	9.7862	85.6481	3.1296	5e-05	0.000439361
FBgn0000079	Amy-p	14.6425	128.004	3.12795	5e-05	0.000439361
FBgn0039454	CG14247	1.60281	13.9807	3.12477	5e-05	0.000439361
FBgn0033792	CG13325	0.606891	5.20253	3.0997	5e-05	0.000439361
FBgn0022700	Cht4	21.3231	180.528	3.08173	5e-05	0.000439361
FBgn0033942	Cpr51A	47.0946	396.673	3.07432	5e-05	0.000439361
FBgn0026398	Or22a	0.0813647	0.682886	3.06917	0.0074	0.0317799
FBgn0265641	CR44448	0.251048	2.10549	3.06812	0.0024	0.0127965
FBgn0264549	CR43928	0.154821	1.29296	3.062	0.0056	0.0253212
FBgn0039761	CG18404	41.5029	345.487	3.05735	5e-05	0.000439361
FBgn0028526	CG15293	0.0878018	0.72821	3.05203	0.0044	0.0208957
FBgn0085455	CG34426	0.0839324	0.695615	3.05099	0.01225	0.0476019
FBgn0043576	PGRP-SC1a	0.492371	4.07546	3.04914	0.00155	0.0088139
FBgn0265874	CR44663	1.69098	13.9809	3.04753	0.0008	0.00508712
FBgn0265450	CR44350	0.0537045	0.444018	3.0475	0.00035	0.00246841
FBgn0039312	CG10514	0.328981	2.70141	3.03763	5e-05	0.000439361
FBgn0265296	Dscam2	0.166584	1.35883	3.02805	5e-05	0.000439361
FBgn0039310	CG11878	17.8275	145.088	3.02475	5e-05	0.000439361
FBgn0262035	CG42846	1.34223	10.9057	3.02238	5e-05	0.000439361
FBgn0034507	CG11192	0.207257	1.65138	2.99418	0.0109	0.043604
FBgn0034731	CG10384	0.113342	0.901798	2.99212	0.0001	0.000814779
FBgn0000078	Amy-d	3.86085	30.1374	2.96457	5e-05	0.000439361
FBgn0259736	CG42390	0.20563	1.60254	2.96223	5e-05	0.000439361
FBgn0039593	CG9989	0.995921	7.60781	2.93338	5e-05	0.000439361
FBgn0030688	CG8952	25.2491	192.594	2.93126	5e-05	0.000439361
FBgn0260642	Antp	0.0827016	0.629194	2.92752	5e-05	0.000439361
FBgn0030928	CG15044	5.04258	38.2734	2.92411	5e-05	0.000439361
FBgn0051446	CG31446	19.8366	150.108	2.91976	5e-05	0.000439361
FBgn0000463	Dl	7.3333	55.013	2.90724	5e-05	0.000439361
FBgn0011555	thetaTry	42.0737	314.516	2.90214	5e-05	0.000439361
FBgn0033820	CG4716	0.799088	5.95726	2.89822	5e-05	0.000439361
FBgn0032131	CG3841	1.64073	12.1774	2.89179	5e-05	0.000439361
FBgn0266885	CR45346	0.238282	1.76222	2.88665	0.0106	0.0427027
FBgn0039091	CG10182	0.732404	5.37196	2.87474	5e-05	0.000439361
FBgn0040496	CG17104	0.0591858	0.432083	2.86799	0.00215	0.0116059
FBgn0086368	tw	0.288613	2.10605	2.86733	5e-05	0.000439361
FBgn0038294	Mf	1.0539	7.65185	2.86008	0.00095	0.00589934
FBgn0267611	CR45949	0.250431	1.81657	2.85873	5e-05	0.000439361
FBgn0041096	rols	0.528875	3.82473	2.85436	5e-05	0.000439361
FBgn0036411	Sox21a	0.812698	5.84519	2.84646	5e-05	0.000439361
FBgn0034416	CG15109	0.174204	1.24536	2.83771	0.0006	0.00395905
FBgn0267523	5.8SrRNA-Psi:CR45863	182.256	1285.23	2.81799	0.0001	0.000814779
FBgn0266727	CR45200	0.852933	6.00848	2.8165	5e-05	0.000439361
FBgn0265644	CR44451	0.551674	3.87487	2.81226	5e-05	0.000439361
FBgn0032253	CG5322	0.799593	5.58402	2.80397	5e-05	0.000439361
FBgn0085313	CG34284	0.352056	2.43727	2.79139	0.01085	0.043452
FBgn0265303	CR44276	0.412604	2.84907	2.78766	0.01295	0.0498405
FBgn0267191	CR45631	0.638773	4.39865	2.78368	0.00015	0.00118398
FBgn0037930	CG14715	25.4161	174.9	2.78272	5e-05	0.000439361
FBgn0036367	CG10116	18.4098	126.133	2.7764	5e-05	0.000439361
FBgn0045470	Gr93b	0.14885	1.00698	2.7581	0.0068	0.0297202
FBgn0064237	Idgf5	0.19711	1.3286	2.75283	0.0015	0.00855646
FBgn0261681	CG42728	0.293342	1.97494	2.75115	0.008	0.0338613
FBgn0035781	CG8560	10.9504	73.3618	2.74405	5e-05	0.000439361
FBgn0259229	CG42329	0.13978	0.933766	2.73991	0.00045	0.00307774
FBgn0002570	Mal-A1	128.487	853.569	2.73188	5e-05	0.000439361
FBgn0026874	CG13358	0.444663	2.931	2.72061	0.0002	0.00152115
FBgn0037288	CG14661	0.230805	1.51902	2.71839	0.00025	0.00185089
FBgn0038701	CG18493	17.759	115.9	2.70626	5e-05	0.000439361
FBgn0030984	tgy	1.38973	9.00435	2.69582	5e-05	0.000439361
FBgn0265916	CR44705	2.23162	14.4191	2.69182	0.00545	0.0247667
FBgn0026315	Ugt35a	8.38007	54.1233	2.69122	5e-05	0.000439361
FBgn0040360	CG14626	0.877408	5.66054	2.68962	5e-05	0.000439361
FBgn0039469	TwdlC	0.367994	2.36492	2.68404	0.00015	0.00118398
FBgn0032615	CG6012	1.42433	9.11761	2.67837	5e-05	0.000439361
FBgn0026061	Mipp1	6.75235	42.8073	2.66439	5e-05	0.000439361
FBgn0004427	LysD	490.53	3097.6	2.65874	0.0005	0.00338349
FBgn0036766	CG5506	367.951	2304.45	2.64684	5e-05	0.000439361
FBgn0031929	CG18585	12.7336	79.7223	2.64634	0.0002	0.00152115
FBgn0032140	CG13117	5.40257	33.6003	2.63676	5e-05	0.000439361
FBgn0001257	ImpL2	21.1777	131.408	2.63344	5e-05	0.000439361
FBgn0032088	CG13102	22.2427	137.01	2.62287	5e-05	0.000439361
FBgn0267217	CR45657	1.01742	6.25382	2.61983	0.0077	0.0327574
FBgn0037727	CG8358	0.0731614	0.449148	2.61804	0.00725	0.0312717
FBgn0040837	CG8620	88.6066	540.52	2.60886	5e-05	0.000439361
FBgn0029147	NtR	5.58245	33.7626	2.59646	5e-05	0.000439361
FBgn0035608	blanks	0.830344	5.01503	2.59448	5e-05	0.000439361
FBgn0027073	CG4302	4.35883	26.3225	2.59428	5e-05	0.000439361
FBgn0034580	Cht8	2.98881	18.0067	2.59089	5e-05	0.000439361
FBgn0033999	CG8093	0.880515	5.28109	2.58442	5e-05	0.000439361
FBgn0262814	CG43185	0.96226	5.757	2.58082	0.00065	0.00424768
FBgn0266912	CR45372	0.21082	1.25196	2.5701	0.0112	0.0444928
FBgn0259680	Pkcdelta	0.139782	0.826138	2.5632	0.00035	0.00246841
FBgn0035666	Jon65Aii	34.8104	204.861	2.55705	5e-05	0.000439361
FBgn0061356	CG18003	0.227726	1.33921	2.55601	0.0003	0.00215924
FBgn0003863	alphaTry	481.207	2816.39	2.54912	5e-05	0.000439361
FBgn0037988	CG14740	0.0979263	0.571902	2.546	0.0082	0.0345731
FBgn0039342	CG5107	153.141	893.697	2.54493	5e-05	0.000439361
FBgn0032665	CG15152	108.176	628.431	2.53837	5e-05	0.000439361
FBgn0051281	Tpl94D	0.485564	2.78419	2.51952	0.0002	0.00152115
FBgn0263257	Cngl	0.0736024	0.42158	2.51798	5e-05	0.000439361
FBgn0259697	nvd	0.0944813	0.54008	2.51507	0.0086	0.0359387
FBgn0038225	soti	0.18889	1.07716	2.51161	0.00865	0.0360782
FBgn0035537	CG11342	8.02721	45.712	2.5096	5e-05	0.000439361
FBgn0265745	CR44552	1.40266	7.9777	2.50781	0.0004	0.00277597
FBgn0035969	CG4476	0.115077	0.651522	2.50122	0.0015	0.00855646
FBgn0038481	CG17475	0.718455	4.02146	2.48475	5e-05	0.000439361
FBgn0032283	CG7296	0.450648	2.52218	2.4846	0.00385	0.0187847
FBgn0266887	CR45348	0.905403	5.05948	2.48236	0.0003	0.00215924
FBgn0265854	CR44643	0.37438	2.08293	2.47604	0.0001	0.000814779
FBgn0038485	CG5255	3.11134	17.273	2.47291	5e-05	0.000439361
FBgn0029131	Debcl	8.68837	48.1841	2.4714	5e-05	0.000439361
FBgn0267794	CR43174	2.04991	11.3659	2.47108	5e-05	0.000439361
FBgn0038240	CG14851	0.398394	2.20848	2.47079	0.00955	0.0391849
FBgn0004880	scrt	1.96995	10.858	2.46252	5e-05	0.000439361
FBgn0053093	CG33093	0.1735	0.953054	2.45762	0.00745	0.0318938
FBgn0030756	CG9903	0.99279	5.43654	2.45313	5e-05	0.000439361
FBgn0005666	bt	0.0948152	0.515944	2.44402	5e-05	0.000439361
FBgn0052284	CG32284	15.608	84.8824	2.44318	5e-05	0.000439361
FBgn0085391	CG34362	0.103079	0.560499	2.44296	0.0001	0.000814779
FBgn0037163	laza	1.17036	6.31863	2.43266	5e-05	0.000439361
FBgn0001983	wor	0.293142	1.57867	2.42904	0.0002	0.00152115
FBgn0051076	CG31076	4.96864	26.5973	2.42036	5e-05	0.000439361
FBgn0037153	olf413	0.0948189	0.507185	2.41926	0.00135	0.00787452
FBgn0029827	CG6048	3.96954	21.1407	2.41298	5e-05	0.000439361
FBgn0010113	hdc	5.65812	30.1115	2.41192	5e-05	0.000439361
FBgn0052091	CG32091	0.648026	3.4478	2.41155	5e-05	0.000439361
FBgn0261563	wb	0.752049	3.99254	2.40841	5e-05	0.000439361
FBgn0038404	CG8925	1.97148	10.432	2.40367	5e-05	0.000439361
FBgn0000158	bam	0.152768	0.80297	2.394	0.0063	0.0278941
FBgn0032373	Vha100-5	4.18182	21.9371	2.39117	0.00015	0.00118398
FBgn0038353	CG5399	414.986	2171.44	2.38752	5e-05	0.000439361
FBgn0267257	CR45693	0.101015	0.527104	2.38352	0.0041	0.0197648
FBgn0011556	zetaTry	8.48021	44.2407	2.3832	5e-05	0.000439361
FBgn0264775	CG44013	74.0232	385.279	2.37986	5e-05	0.000439361
FBgn0030774	spheroide	5.74379	29.6963	2.37021	0.00125	0.00739045
FBgn0037485	CG14606	0.656525	3.38114	2.36459	5e-05	0.000439361
FBgn0040069	vanin-like	0.273391	1.40316	2.35964	0.0015	0.00855646
FBgn0050026	CG30026	0.980008	5.01503	2.35539	0.0003	0.00215924
FBgn0034663	CG4363	110.599	565.243	2.35353	5e-05	0.000439361
FBgn0052040	CG32040	4.36141	22.2376	2.35014	0.0117	0.0459413
FBgn0039887	CG2053	0.541034	2.75736	2.34949	0.0001	0.000814779
FBgn0264296	CG43774	33.6272	171.149	2.34755	5e-05	0.000439361
FBgn0031629	Clect27	0.433484	2.1987	2.3426	0.0001	0.000814779
FBgn0264352	CR43808	0.129403	0.655705	2.34117	0.0038	0.0186329
FBgn0022355	Tsf1	0.544906	2.75372	2.3373	5e-05	0.000439361
FBgn0036660	CG13025	4.31744	21.7873	2.33524	5e-05	0.000439361
FBgn0013772	Cyp6a8	0.140994	0.702612	2.31709	0.00385	0.0187847
FBgn0063491	GstE9	40.5803	202.061	2.31594	0.00885	0.0367431
FBgn0036768	CG7402	0.138044	0.687205	2.31561	0.0046	0.0216561
FBgn0032629	beat-IIIc	0.819651	4.07273	2.31291	5e-05	0.000439361
FBgn0037083	CG5656	0.186721	0.926032	2.31018	0.00165	0.00929012
FBgn0020622	Pi3K21B	14.9672	73.8532	2.30286	5e-05	0.000439361
FBgn0051267	CG31267	4.15676	20.4993	2.30204	5e-05	0.000439361
FBgn0030904	upd2	4.67764	23.0585	2.30145	5e-05	0.000439361
FBgn0035176	CG13905	0.377048	1.85533	2.29885	0.0034	0.0170329
FBgn0014073	Tie	1.06798	5.24156	2.29511	5e-05	0.000439361
FBgn0030157	CG1468	0.320406	1.57033	2.29309	0.0049	0.0227918
FBgn0010358	deltaTry	1.98313	9.6969	2.28975	0.0093	0.0383184
FBgn0266854	CR45315	0.83114	4.06278	2.28931	0.0016	0.00905555
FBgn0259789	vfl	0.0903565	0.438584	2.27915	5e-05	0.000439361
FBgn0035710	SP1173	1.70762	8.26952	2.27582	5e-05	0.000439361
FBgn0037853	CG14696	12.6179	60.9948	2.27321	5e-05	0.000439361
FBgn0265597	rad	0.18121	0.8756	2.27261	5e-05	0.000439361
FBgn0016684	NaPi-T	0.283969	1.36335	2.26336	0.0001	0.000814779
FBgn0035661	CG10477	68.051	326.621	2.26293	5e-05	0.000439361
FBgn0050489	Cyp12d1-p	0.17247	0.822761	2.25413	0.00405	0.0196021
FBgn0051259	CG31259	1.48779	7.09652	2.25394	5e-05	0.000439361
FBgn0085386	CG34357	0.0903347	0.4294	2.24897	0.0003	0.00215924
FBgn0052633	CG32633	16.8129	79.7777	2.24642	5e-05	0.000439361
FBgn0031533	CG2772	0.521866	2.47341	2.24475	0.0003	0.00215924
FBgn0029962	CG1402	0.467423	2.21149	2.24222	5e-05	0.000439361
FBgn0040350	CG3690	0.366196	1.72251	2.23382	5e-05	0.000439361
FBgn0039464	CG6330	19.9032	93.6125	2.2337	5e-05	0.000439361
FBgn0053514	CG33514	14.216	66.6731	2.22959	5e-05	0.000439361
FBgn0032084	CG13101	0.636953	2.98497	2.22846	0.0001	0.000814779
FBgn0265659	CR44466	0.55255	2.58561	2.22633	0.00875	0.0363835
FBgn0259242	CG42340	0.148251	0.692599	2.22398	0.0006	0.00395905
FBgn0264371	CR43823	0.236483	1.10415	2.22312	0.00165	0.00929012
FBgn0029768	SPR	0.587595	2.74052	2.22156	0.00025	0.00185089
FBgn0015001	iotaTry	28.1725	131.204	2.21946	5e-05	0.000439361
FBgn0038484	CG5246	280.279	1304.66	2.21874	5e-05	0.000439361
FBgn0266258	CR44953	1.85899	8.6455	2.21743	5e-05	0.000439361
FBgn0041182	Tep2	3.01386	13.9388	2.20942	5e-05	0.000439361
FBgn0033214	CG1941	12.0965	55.9211	2.2088	5e-05	0.000439361
FBgn0031489	CG17224	38.9062	177.864	2.1927	5e-05	0.000439361
FBgn0030332	CG9360	7.10088	32.4438	2.19187	5e-05	0.000439361
FBgn0031970	CG7227	0.985516	4.48455	2.18601	5e-05	0.000439361
FBgn0040602	CG14545	2.64273	12.0183	2.18514	5e-05	0.000439361
FBgn0033733	CG8834	3.43407	15.5467	2.17862	5e-05	0.000439361
FBgn0034582	Cht9	6.38917	28.8985	2.17729	5e-05	0.000439361
FBgn0004108	Nrt	1.47743	6.68115	2.17701	0.00085	0.00537987
FBgn0052625	CG32625	1.74514	7.88172	2.17517	0.0004	0.00277597
FBgn0266853	CR45314	0.350491	1.58003	2.17251	0.001	0.00617102
FBgn0044328	CG32052	0.302079	1.36052	2.17116	0.00095	0.00589934
FBgn0023214	edl	10.1727	45.497	2.16108	5e-05	0.000439361
FBgn0029824	CG3726	0.613997	2.73474	2.1551	5e-05	0.000439361
FBgn0031913	CG5958	14.0898	62.5531	2.15043	5e-05	0.000439361
FBgn0040060	yip7	395.315	1753.14	2.14887	5e-05	0.000439361
FBgn0038173	Adgf-C	0.584234	2.58863	2.14757	5e-05	0.000439361
FBgn0038165	Task6	0.126927	0.562122	2.14688	0.0003	0.00215924
FBgn0032913	CG9259	0.151832	0.672066	2.14613	0.0022	0.0118523
FBgn0002576	lz	0.114343	0.505672	2.14483	0.0011	0.00667809
FBgn0031855	CG11221	0.503804	2.21386	2.13563	5e-05	0.000439361
FBgn0030054	Caf1-180	0.507583	2.21664	2.12666	5e-05	0.000439361
FBgn0028945	CG7631	8.17506	35.7002	2.12663	5e-05	0.000439361
FBgn0003502	Btk29A	0.866024	3.78087	2.12624	5e-05	0.000439361
FBgn0038498	beat-IIa	1.18048	5.15325	2.12611	5e-05	0.000439361
FBgn0031649	hoe2	0.982049	4.27834	2.12318	5e-05	0.000439361
FBgn0032002	CG8353	29.947	130.349	2.1219	5e-05	0.000439361
FBgn0036767	CG16775	9.6187	41.721	2.11686	5e-05	0.000439361
FBgn0033327	PGRP-SC1b	0.302857	1.3117	2.11473	0.00665	0.0291703
FBgn0035968	Slc45-1	2.01762	8.73101	2.11349	5e-05	0.000439361
FBgn0020508	Ag5r2	3.1911	13.7989	2.11243	5e-05	0.000439361
FBgn0038733	CG11407	0.916159	3.96111	2.11224	0.0001	0.000814779
FBgn0050424	CG30424	60.5005	260.56	2.1066	5e-05	0.000439361
FBgn0266698	CR45188	0.985267	4.23166	2.10264	5e-05	0.000439361
FBgn0030270	CG15199	57.5577	247.172	2.10243	5e-05	0.000439361
FBgn0085387	shakB	0.291311	1.24662	2.09739	5e-05	0.000439361
FBgn0033301	CG12780	20.566	87.9142	2.09584	5e-05	0.000439361
FBgn0040551	CG11686	232.837	992.906	2.09234	5e-05	0.000439361
FBgn0265577	CR44404	9.09981	38.8043	2.09231	0.001	0.00617102
FBgn0024288	Sox100B	9.90429	42.163	2.08985	5e-05	0.000439361
FBgn0264993	CR44144	108.464	460.802	2.08693	5e-05	0.000439361
FBgn0029091	CS-2	1.37047	5.81521	2.08516	5e-05	0.000439361
FBgn0030065	CG12075	0.215524	0.914209	2.08468	0.00025	0.00185089
FBgn0263843	CR43704	1.63602	6.90829	2.07814	0.00055	0.00367377
FBgn0039467	CG14253	11.5484	48.7531	2.0778	0.0001	0.000814779
FBgn0002868	MtnA	1265.52	5341.15	2.07742	5e-05	0.000439361
FBgn0085385	CG34356	0.254222	1.06946	2.07272	0.0017	0.00951737
FBgn0267515	28SrRNA-Psi:CR45855	26.514	111.057	2.06648	5e-05	0.000439361
FBgn0031888	Pvf2	3.43526	14.3645	2.06402	5e-05	0.000439361
FBgn0086450	su(r)	4.24649	17.6849	2.05818	5e-05	0.000439361
FBgn0025879	Timp	22.4087	93.2495	2.05703	5e-05	0.000439361
FBgn0054040	CG34040	1.69583	7.03355	2.05227	5e-05	0.000439361
FBgn0261555	CG42673	0.223342	0.925369	2.05078	0.0003	0.00215924
FBgn0053965	CG33965	0.947004	3.91954	2.04924	0.00055	0.00367377
FBgn0267516	pre-rRNA-Psi:CR45856	68.7126	284.205	2.04829	5e-05	0.000439361
FBgn0040251	Ugt86Di	2.24454	9.2801	2.04772	5e-05	0.000439361
FBgn0052645	CG32645	0.115574	0.477689	2.04725	0.0024	0.0127965
FBgn0025620	CG13360	0.882013	3.64451	2.04685	0.00025	0.00185089
FBgn0033885	DJ-1alpha	0.781526	3.22431	2.04462	0.0016	0.00905555
FBgn0038610	CG7675	0.112766	0.464322	2.04179	0.0041	0.0197648
FBgn0033268	Obp44a	8.40008	34.3723	2.03277	0.0115	0.0454187
FBgn0038752	CG4462	0.932891	3.81593	2.03225	0.0001	0.000814779
FBgn0029750	CG3323	0.453456	1.84057	2.02112	0.00025	0.00185089
FBgn0029995	CG2256	0.781669	3.16566	2.01788	0.00155	0.0088139
FBgn0020278	loco	18.7904	75.9553	2.01515	5e-05	0.000439361
FBgn0085471	CG34442	0.431316	1.74012	2.01237	0.00285	0.0147681
FBgn0035427	ckd	0.419233	1.67551	1.99878	0.00095	0.00589934
FBgn0266630	CR45137	0.158927	0.634927	1.99823	0.00745	0.0318938
FBgn0033631	Sod3	5.32242	21.2091	1.99453	5e-05	0.000439361
FBgn0003448	sna	2.84341	11.3059	1.99139	5e-05	0.000439361
FBgn0035083	Tina-1	112.722	442.588	1.97319	5e-05	0.000439361
FBgn0035210	msd5	1.40602	5.51452	1.97162	0.00375	0.0184293
FBgn0002543	lea	1.21261	4.74908	1.96953	0.01195	0.0467203
FBgn0050263	stum	0.124221	0.484476	1.96352	0.00875	0.0363835
FBgn0015372	RabX1	18.491	72.061	1.96239	5e-05	0.000439361
FBgn0264085	CR43754	0.355599	1.36889	1.94468	0.00275	0.0143388
FBgn0086758	chinmo	0.209651	0.805611	1.94209	0.00045	0.00307774
FBgn0003984	vn	0.418995	1.60903	1.94118	5e-05	0.000439361
FBgn0260003	Dys	3.61534	13.873	1.94008	5e-05	0.000439361
FBgn0043575	PGRP-SC2	65.5742	251.471	1.93919	5e-05	0.000439361
FBgn0260986	mei-38	0.600923	2.29647	1.93417	0.0012	0.00717687
FBgn0015376	cutlet	0.833682	3.18415	1.93334	5e-05	0.000439361
FBgn0262141	CG42867	24.9932	95.322	1.93128	5e-05	0.000439361
FBgn0262142	CR42868	38.945	148.442	1.93039	5e-05	0.000439361
FBgn0031643	CG3008	2.05184	7.81707	1.92971	5e-05	0.000439361
FBgn0003701	thr	0.669607	2.54429	1.92588	5e-05	0.000439361
FBgn0036899	tey	0.11448	0.433934	1.92237	0.0008	0.00508712
FBgn0039309	CG11891	17.313	65.5549	1.92085	5e-05	0.000439361
FBgn0033788	CG13323	705.758	2668.75	1.91892	5e-05	0.000439361
FBgn0036260	Rh7	0.128373	0.485122	1.91801	0.00175	0.00975706
FBgn0035708	CG8398	5.9577	22.4803	1.91584	5e-05	0.000439361
FBgn0033079	Fmo-2	12.5148	47.1649	1.91408	5e-05	0.000439361
FBgn0260453	CG17140	0.870632	3.28034	1.91371	0.00015	0.00118398
FBgn0004892	sob	0.398521	1.50099	1.91319	0.00025	0.00185089
FBgn0035196	CG9129	0.315203	1.18231	1.90726	0.0076	0.0324464
FBgn0031001	CG7884	0.298442	1.11588	1.90266	0.00055	0.00367377
FBgn0032144	CG17633	94.7272	353.928	1.90161	5e-05	0.000439361
FBgn0025739	pon	0.485275	1.81062	1.89961	0.00055	0.00367377
FBgn0032879	CG9317	0.231386	0.862037	1.89745	0.0014	0.00809659
FBgn0031688	Cyp28d2	0.979562	3.64416	1.89538	0.0002	0.00152115
FBgn0035571	CG12493	1.02136	3.79803	1.89475	0.0009	0.00564371
FBgn0037553	CG18249	0.146308	0.543364	1.89291	0.0082	0.0345731
FBgn0031053	CG14223	1.39704	5.18557	1.89212	5e-05	0.000439361
FBgn0051029	CG31029	0.230781	0.85576	1.89069	0.0006	0.00395905
FBgn0263412	CR43458	0.795132	2.94592	1.88945	0.00365	0.0180112
FBgn0051675	CG31675	0.564525	2.08963	1.88814	0.0021	0.011387
FBgn0039754	CG9747	1.62987	6.03194	1.88787	5e-05	0.000439361
FBgn0259211	grh	0.231441	0.854509	1.88445	0.0002	0.00152115
FBgn0050069	CG30069	3.41536	12.5983	1.88312	5e-05	0.000439361
FBgn0027660	blot	5.17602	19.0924	1.88309	0.00745	0.0318938
FBgn0052461	CG32461	0.517023	1.90407	1.88078	0.00685	0.0298787
FBgn0266851	CR45312	1.36348	5.01971	1.88031	0.0001	0.000814779
FBgn0039941	CG17167	0.849578	3.12646	1.87971	0.00525	0.0241202
FBgn0037844	CG4570	6.48548	23.8543	1.87896	5e-05	0.000439361
FBgn0259959	Sfp26Ac	6.78665	24.9153	1.87626	0.00075	0.00481143
FBgn0030607	dob	0.197983	0.726293	1.87517	0.0048	0.0223842
FBgn0266902	CR45362	0.744585	2.72198	1.87015	0.00145	0.00833692
FBgn0263234	Phae1	9.20054	33.6132	1.86924	5e-05	0.000439361
FBgn0030775	CG9673	19.6027	71.604	1.86899	0.0015	0.00855646
FBgn0052251	Claspin	0.44412	1.62227	1.86899	5e-05	0.000439361
FBgn0262020	CG42831	0.90676	3.30888	1.86755	0.0001	0.000814779
FBgn0029831	CG5966	0.257019	0.933685	1.86106	0.0014	0.00809659
FBgn0250867	CG42238	1.35561	4.9223	1.86039	5e-05	0.000439361
FBgn0051044	CR31044	0.715953	2.59703	1.85892	5e-05	0.000439361
FBgn0051216	Naam	4.23199	15.3272	1.85669	5e-05	0.000439361
FBgn0001112	Gld	0.232196	0.839987	1.85502	0.00055	0.00367377
FBgn0032886	CG9328	4.69743	16.9693	1.85298	5e-05	0.000439361
FBgn0011236	ken	2.76771	9.98682	1.85133	5e-05	0.000439361
FBgn0030296	CG15196	0.275405	0.987024	1.84153	0.0032	0.0161953
FBgn0032374	CG14931	0.783187	2.80517	1.84066	0.00065	0.00424768
FBgn0003731	Egfr	1.68399	6.01207	1.83598	0.00015	0.00118398
FBgn0035557	CG11353	0.71414	2.5352	1.82782	5e-05	0.000439361
FBgn0038747	RhoGAP92B	13.1439	46.6187	1.82652	5e-05	0.000439361
FBgn0051956	pgant4	0.59765	2.11067	1.82033	0.00075	0.00481143
FBgn0267408	AOX1	20.2286	71.3048	1.8176	5e-05	0.000439361
FBgn0039203	CG13618	1.29089	4.53919	1.81407	0.0008	0.00508712
FBgn0038487	TwdlW	0.931172	3.27389	1.81388	0.00065	0.00424768
FBgn0004647	N	4.96182	17.3341	1.80467	5e-05	0.000439361
FBgn0038679	CG6040	0.576612	2.01416	1.80451	5e-05	0.000439361
FBgn0025866	CalpB	15.2595	53.2502	1.80308	5e-05	0.000439361
FBgn0052982	CG32982	4.69739	16.3596	1.80021	5e-05	0.000439361
FBgn0039768	CG15533	3.21976	11.2124	1.80007	5e-05	0.000439361
FBgn0030985	Obp18a	8.34738	29.0501	1.79915	5e-05	0.000439361
FBgn0259110	mmd	0.157146	0.546464	1.79802	0.0003	0.00215924
FBgn0034861	CG9815	1.1396	3.9498	1.79325	0.0004	0.00277597
FBgn0025631	moody	20.3092	70.3175	1.79175	0.00325	0.0164254
FBgn0031775	CG9150	0.453383	1.56938	1.7914	0.00595	0.0266596
FBgn0039818	CG11318	6.62283	22.9241	1.79134	5e-05	0.000439361
FBgn0039081	Irk2	2.75175	9.51389	1.78969	5e-05	0.000439361
FBgn0267520	28SrRNA-Psi:CR45860	144.451	499.337	1.78943	5e-05	0.000439361
FBgn0035499	Chd64	556.591	1922.41	1.78823	5e-05	0.000439361
FBgn0266279	CR44964	0.987741	3.40591	1.78584	0.00085	0.00537987
FBgn0033821	CG10799	38.337	131.646	1.77985	5e-05	0.000439361
FBgn0027528	CG9634	0.818149	2.80843	1.77933	0.0002	0.00152115
FBgn0032023	CG14274	0.206402	0.708187	1.77867	0.01155	0.0455004
FBgn0052669	CG32669	13.0705	44.8153	1.77767	0.00045	0.00307774
FBgn0033889	CG6701	6.8565	23.5014	1.7772	5e-05	0.000439361
FBgn0053966	CG33966	4.16891	14.2301	1.7712	5e-05	0.000439361
FBgn0037607	CG8036	36.7311	125.063	1.76759	5e-05	0.000439361
FBgn0263392	Tet	15.0235	51.1457	1.76739	5e-05	0.000439361
FBgn0053469	CG33469	5.8872	20.041	1.7673	0.00015	0.00118398
FBgn0261675	Npc1b	2.3992	8.16031	1.76607	5e-05	0.000439361
FBgn0038337	CG6125	0.378544	1.28225	1.76014	0.00485	0.0225883
FBgn0014859	Hr38	0.807351	2.72186	1.75332	5e-05	0.000439361
FBgn0041234	Gr59f	0.310039	1.04502	1.75301	0.0065	0.0286163
FBgn0028993	scro	0.56415	1.89824	1.75051	0.00275	0.0143388
FBgn0026084	cib	309.878	1042.2	1.74986	5e-05	0.000439361
FBgn0085265	CG34236	130.044	437.315	1.74967	5e-05	0.000439361
FBgn0035481	CG12605	0.411452	1.38318	1.74919	5e-05	0.000439361
FBgn0010382	CycE	0.231935	0.779554	1.74893	0.00175	0.00975706
FBgn0004047	Yp3	2.73707	9.17422	1.74495	0.0001	0.000814779
FBgn0020378	Sp1	0.119952	0.401989	1.7447	0.0117	0.0459413
FBgn0005660	Ets21C	18.6605	62.3964	1.74147	5e-05	0.000439361
FBgn0033635	CG7777	65.6479	218.992	1.73806	5e-05	0.000439361
FBgn0259984	kuz	7.22144	24.0772	1.73731	5e-05	0.000439361
FBgn0051373	CG31373	6.05234	20.1677	1.73648	5e-05	0.000439361
FBgn0030905	CG15059	0.534152	1.77833	1.7352	0.00715	0.0309757
FBgn0265725	CG44532	0.476294	1.58472	1.7343	0.00585	0.0262984
FBgn0265731	CR44538	0.893739	2.96281	1.72904	0.0054	0.0245909
FBgn0038488	m-cup	6.21365	20.5921	1.72858	5e-05	0.000439361
FBgn0035777	CG8563	0.139437	0.460658	1.72408	0.0099	0.0403618
FBgn0003377	Sgs7	14.0839	46.4685	1.7222	0.0001	0.000814779
FBgn0003888	betaTub60D	163.051	537.631	1.72129	5e-05	0.000439361
FBgn0038740	CG4562	29.5855	97.5029	1.72056	5e-05	0.000439361
FBgn0039748	CG15529	2.29714	7.56597	1.71969	0.00075	0.00481143
FBgn0031065	CG14234	0.174589	0.57451	1.71837	0.0032	0.0161953
FBgn0038282	dpr9	0.827367	2.722	1.71807	5e-05	0.000439361
FBgn0000099	ap	0.485647	1.59721	1.71757	0.00025	0.00185089
FBgn0265888	CR44677	0.501959	1.6496	1.71647	0.00375	0.0184293
FBgn0033652	ths	0.558782	1.83547	1.71579	5e-05	0.000439361
FBgn0030357	Sclp	4.51531	14.8184	1.71449	5e-05	0.000439361
FBgn0031542	CG15414	1.68051	5.49753	1.70989	5e-05	0.000439361
FBgn0027932	Akap200	38.6415	126.358	1.70929	5e-05	0.000439361
FBgn0042104	CG18747	43.5189	142.108	1.70727	5e-05	0.000439361
FBgn0261636	CR42719	0.756364	2.46971	1.70719	0.0031	0.0157775
FBgn0263706	CG43658	8.00963	26.153	1.70717	5e-05	0.000439361
FBgn0034136	DAT	0.243367	0.794341	1.70663	0.00115	0.00691975
FBgn0036996	mag	30.2021	98.3417	1.70315	5e-05	0.000439361
FBgn0051092	LpR2	4.88217	15.8918	1.70269	5e-05	0.000439361
FBgn0011746	ana	0.194014	0.631043	1.70158	0.0084	0.0352657
FBgn0045842	yuri	36.5312	118.636	1.69934	5e-05	0.000439361
FBgn0259215	Ir93a	0.157734	0.51188	1.69831	0.0056	0.0253212
FBgn0085382	CG34353	0.300447	0.974689	1.69783	0.0001	0.000814779
FBgn0036746	Crtc	12.2785	39.8128	1.6971	5e-05	0.000439361
FBgn0030776	CG4653	22.6006	73.2131	1.69574	0.0007	0.00453893
FBgn0031853	TTLL3B	0.175604	0.568764	1.6955	0.00795	0.0336759
FBgn0000547	ed	2.94728	9.54168	1.69486	5e-05	0.000439361
FBgn0028978	trbl	6.66162	21.5647	1.69473	5e-05	0.000439361
FBgn0051091	CG31091	0.528893	1.70849	1.69168	0.0118	0.0462838
FBgn0011674	insc	4.06604	13.1202	1.69009	0.00125	0.00739045
FBgn0032773	fon	0.258673	0.83263	1.68655	0.0044	0.0208957
FBgn0035779	CG8562	18.2341	58.6888	1.68645	5e-05	0.000439361
FBgn0035644	DNApol-epsilon58	1.0135	3.26058	1.68578	0.00025	0.00185089
FBgn0033593	Listericin	2.41292	7.75333	1.68403	0.00595	0.0266596
FBgn0033483	egr	6.22329	19.9968	1.68402	5e-05	0.000439361
FBgn0036821	CG3961	1.81703	5.8358	1.68335	5e-05	0.000439361
FBgn0003525	stg	4.62726	14.8546	1.68268	5e-05	0.000439361
FBgn0034294	Muc55B	1.28696	4.11427	1.67667	5e-05	0.000439361
FBgn0266641	CR45148	0.764328	2.4417	1.67562	0.00735	0.0315902
FBgn0037870	CG18577	2.89841	9.25361	1.67476	0.0003	0.00215924
FBgn0037248	srl	1.74373	5.54972	1.67024	5e-05	0.000439361
FBgn0034467	CG15128	0.989132	3.14784	1.67013	0.0001	0.000814779
FBgn0039816	CG11317	94.7018	301.163	1.66908	5e-05	0.000439361
FBgn0033736	CG13154	3.65996	11.6067	1.66506	0.0027	0.014146
FBgn0034143	CG8303	0.143819	0.455401	1.66288	0.01115	0.0443753
FBgn0085399	CG34370	0.500862	1.58386	1.66096	5e-05	0.000439361
FBgn0027364	Six4	0.254336	0.80344	1.65945	0.0084	0.0352657
FBgn0031645	CG3036	10.6768	33.6722	1.65708	5e-05	0.000439361
FBgn0031528	CG15412	0.290318	0.915361	1.65671	0.0056	0.0253212
FBgn0264000	GluRIB	0.168424	0.530022	1.65395	0.00075	0.00481143
FBgn0037207	Mes2	8.08651	25.446	1.65385	5e-05	0.000439361
FBgn0037531	CG10445	0.323437	1.016	1.65134	0.00055	0.00367377
FBgn0020445	E23	1.03805	3.251	1.647	5e-05	0.000439361
FBgn0051207	CG31207	0.499833	1.56265	1.64448	0.00925	0.0381558
FBgn0039749	CG11498	2.35417	7.34421	1.64139	5e-05	0.000439361
FBgn0038608	WRNexo	4.28415	13.3616	1.64102	5e-05	0.000439361
FBgn0015036	Cyp4ae1	5.09979	15.8821	1.63889	0.01115	0.0443753
FBgn0050460	CG30460	3.48466	10.8381	1.63703	5e-05	0.000439361
FBgn0029769	frma	1.09962	3.42005	1.63701	5e-05	0.000439361
FBgn0016123	Aph-4	0.561945	1.74344	1.63344	0.00135	0.00787452
FBgn0051601	CG31601	0.213358	0.661073	1.63153	0.0067	0.0293304
FBgn0010100	Acon	30.1841	93.4656	1.63065	5e-05	0.000439361
FBgn0037548	CG7900	7.40397	22.9013	1.62906	5e-05	0.000439361
FBgn0040906	CG15579	4.46694	13.8037	1.62769	0.00075	0.00481143
FBgn0261859	CG42788	1.3083	4.03937	1.62644	5e-05	0.000439361
FBgn0002609	E(spl)m3-HLH	25.8354	79.6741	1.62476	5e-05	0.000439361
FBgn0040377	Vha36-3	0.584283	1.80129	1.62429	0.00505	0.0233694
FBgn0002715	mei-S332	12.8471	39.5989	1.62402	0.0011	0.00667809
FBgn0034647	pirk	54.4272	167.648	1.62303	5e-05	0.000439361
FBgn0038952	CG7069	0.613152	1.88466	1.61999	0.00035	0.00246841
FBgn0052365	CG32365	0.56116	1.72417	1.61942	0.0002	0.00152115
FBgn0011239	ms(2)35Ci	0.425877	1.30786	1.6187	0.0113	0.0447917
FBgn0042110	CG18765	3.37498	10.357	1.61766	5e-05	0.000439361
FBgn0033122	CG17002	14.208	43.5757	1.61682	5e-05	0.000439361
FBgn0035718	CG14820	2.76596	8.46446	1.61364	5e-05	0.000439361
FBgn0051710	CG31710	35.052	107.229	1.61312	0.0001	0.000814779
FBgn0263659	CR43650	0.299805	0.916266	1.61174	0.00025	0.00185089
FBgn0261444	CG3638	8.3798	25.5927	1.61075	5e-05	0.000439361
FBgn0053542	upd3	13.0722	39.9068	1.61013	5e-05	0.000439361
FBgn0050287	CG30287	8.39502	25.6136	1.6093	0.0065	0.0286163
FBgn0035770	pst	91.1674	277.863	1.60778	5e-05	0.000439361
FBgn0034293	CG14495	6.1826	18.8195	1.60594	0.0014	0.00809659
FBgn0034420	CG10737	6.90249	20.9626	1.60263	5e-05	0.000439361
FBgn0266203	CR44898	44.5396	135.198	1.60191	5e-05	0.000439361
FBgn0031561	CG16712	66.5264	201.589	1.59942	5e-05	0.000439361
FBgn0267704	flam	1.96781	5.95178	1.59673	0.00045	0.00307774
FBgn0262679	CG43149	0.621888	1.87732	1.59395	0.01155	0.0455004
FBgn0035780	CG18417	0.870325	2.62537	1.59289	0.00255	0.0134444
FBgn0031540	CG3238	0.52781	1.59192	1.59268	0.0009	0.00564371
FBgn0011837	Tis11	29.316	88.3151	1.59097	5e-05	0.000439361
FBgn0260399	gwl	4.30326	12.9122	1.58523	5e-05	0.000439361
FBgn0002732	E(spl)malpha-BFM	69.7332	209.042	1.58388	5e-05	0.000439361
FBgn0031653	Jon25Biii	26.5097	79.2506	1.5799	5e-05	0.000439361
FBgn0015903	apt	14.2772	42.5982	1.57708	5e-05	0.000439361
FBgn0263235	Phae2	14.1566	42.1624	1.57448	5e-05	0.000439361
FBgn0063923	Kaz1-ORFB	8.37613	24.9404	1.57413	0.0007	0.00453893
FBgn0038519	Prx3	37.8747	112.758	1.57392	5e-05	0.000439361
FBgn0003117	pnr	0.143736	0.427234	1.5716	0.0074	0.0317799
FBgn0027537	Nup93-1	5.85852	17.3757	1.56847	5e-05	0.000439361
FBgn0034160	CG5550	2.74216	8.13092	1.56811	0.0006	0.00395905
FBgn0024321	NK7.1	13.7391	40.6888	1.56635	5e-05	0.000439361
FBgn0029506	Tsp42Ee	110.207	326.337	1.56615	5e-05	0.000439361
FBgn0014141	cher	31.6715	93.6224	1.56367	5e-05	0.000439361
FBgn0266044	CR44809	5.92517	17.511	1.56333	0.0003	0.00215924
FBgn0040233	cana	0.407632	1.20319	1.56152	0.0003	0.00215924
FBgn0040383	CG5254	18.2046	53.6622	1.5596	0.00025	0.00185089
FBgn0031016	kek5	9.56938	28.1939	1.55888	5e-05	0.000439361
FBgn0002735	E(spl)mgamma-HLH	22.5372	66.2738	1.55613	5e-05	0.000439361
FBgn0028950	CG15255	54.9106	161.272	1.55434	5e-05	0.000439361
FBgn0035209	msd1	3.12252	9.16775	1.55385	0.0099	0.0403618
FBgn0040361	CG14627	0.991899	2.9034	1.54948	0.00075	0.00481143
FBgn0039972	CG17018	0.306996	0.898585	1.54943	0.00195	0.0106749
FBgn0052037	CG32037	0.800361	2.33697	1.54591	0.0013	0.00763618
FBgn0029823	CG3011	40.6149	118.411	1.54372	5e-05	0.000439361
FBgn0243516	Vrp1	15.6128	45.4924	1.54289	5e-05	0.000439361
FBgn0038325	Atg4b	7.18485	20.9278	1.54239	5e-05	0.000439361
FBgn0010379	Akt1	7.0157	20.4209	1.54138	5e-05	0.000439361
FBgn0035049	Mmp1	27.1634	79.0321	1.54077	5e-05	0.000439361
FBgn0031902	Wnt6	0.189367	0.550309	1.53906	0.0107	0.0430417
FBgn0037166	CG11426	1.23889	3.59597	1.53733	0.0005	0.00338349
FBgn0003087	pim	3.22481	9.34915	1.53562	0.0003	0.00215924
FBgn0032123	Oatp30B	1.26695	3.6586	1.52994	5e-05	0.000439361
FBgn0041087	wun2	89.9814	259.363	1.52727	5e-05	0.000439361
FBgn0032167	CG5853	4.4197	12.7309	1.52631	0.0004	0.00277597
FBgn0011666	msi	1.68677	4.85802	1.52611	5e-05	0.000439361
FBgn0266801	CG45263	0.642493	1.84884	1.52487	0.00065	0.00424768
FBgn0030964	Pvf1	8.33127	23.9396	1.52279	5e-05	0.000439361
FBgn0011554	etaTry	6.58534	18.9132	1.52206	5e-05	0.000439361
FBgn0036354	Poc1	2.77914	7.97654	1.52112	5e-05	0.000439361
FBgn0032151	nAChRalpha6	0.375405	1.07703	1.52054	0.0019	0.0104274
FBgn0032681	CG10283	5.68734	16.2905	1.5182	5e-05	0.000439361
FBgn0040232	cmet	0.356979	1.0204	1.51522	0.007	0.0304351
FBgn0035355	CG16985	114.878	327.995	1.51357	5e-05	0.000439361
FBgn0011260	Sema-2a	13.3946	38.1747	1.51097	5e-05	0.000439361
FBgn0004055	uzip	1.23415	3.51489	1.50996	0.0001	0.000814779
FBgn0032839	CG10659	8.2084	23.3528	1.50842	5e-05	0.000439361
FBgn0032810	CG13077	1.23775	3.52064	1.50812	0.0041	0.0197648
FBgn0030451	CG15717	14.1969	40.3383	1.50658	0.0033	0.0166163
FBgn0033216	CG1946	1.19654	3.38673	1.50102	0.0054	0.0245909
FBgn0040349	CG3699	14.5972	41.3165	1.50102	5e-05	0.000439361
FBgn0039755	CG15531	1.29719	3.66534	1.49856	0.0036	0.0177887
FBgn0004397	Vinc	11.6621	32.9479	1.49836	5e-05	0.000439361
FBgn0000451	ect	0.759586	2.14341	1.49662	0.00095	0.00589934
FBgn0030241	feo	1.13913	3.18996	1.48561	0.0004	0.00277597
FBgn0025837	CG17636	0.316677	0.88632	1.48482	0.00605	0.0269963
FBgn0061476	Zwilch	1.78468	4.99399	1.48452	5e-05	0.000439361
FBgn0040609	CG3348	19.7512	55.2673	1.48448	0.01255	0.0485592
FBgn0053116	CG33116	5.82888	16.2982	1.48342	5e-05	0.000439361
FBgn0032105	borr	6.29631	17.602	1.48316	5e-05	0.000439361
FBgn0265369	CR44310	0.77129	2.15584	1.4829	0.00545	0.0247667
FBgn0261565	Lmpt	32.521	90.8426	1.482	5e-05	0.000439361
FBgn0040959	Peritrophin-15a	58.3375	162.824	1.48082	5e-05	0.000439361
FBgn0039069	CG6763	4.12856	11.4984	1.47773	0.00405	0.0196021
FBgn0036486	Msh6	0.847656	2.35875	1.47647	0.0082	0.0345731
FBgn0015351	CG14906	9.56624	26.564	1.47345	5e-05	0.000439361
FBgn0050503	CG30503	5.53984	15.3729	1.47247	0.00065	0.00424768
FBgn0261260	mgl	1.39593	3.86792	1.47033	5e-05	0.000439361
FBgn0037581	CG7352	4.28548	11.866	1.46931	5e-05	0.000439361
FBgn0030991	CG7453	11.7133	32.4121	1.46838	5e-05	0.000439361
FBgn0053137	CG33137	1.82717	5.05557	1.46827	0.0042	0.0201218
FBgn0028540	CG9008	10.2323	28.3045	1.4679	5e-05	0.000439361
FBgn0013725	phyl	3.13916	8.68037	1.46738	5e-05	0.000439361
FBgn0031091	Phf7	0.929935	2.57068	1.46695	0.0006	0.00395905
FBgn0020633	Mcm7	3.59989	9.94603	1.46617	5e-05	0.000439361
FBgn0004914	Hnf4	5.67638	15.6784	1.46573	5e-05	0.000439361
FBgn0033735	CG8525	5.84556	16.1293	1.46427	5e-05	0.000439361
FBgn0033519	CG11825	1.6878	4.64916	1.46183	0.00885	0.0367431
FBgn0034389	Mctp	5.16055	14.2059	1.46089	5e-05	0.000439361
FBgn0052107	CG32107	1.24331	3.41014	1.45564	0.01085	0.043452
FBgn0029821	CG4020	2.48185	6.79707	1.4535	0.0002	0.00152115
FBgn0038470	CG18213	1.73269	4.74458	1.45327	5e-05	0.000439361
FBgn0085771	28SrRNA-Psi:CR40741	107.936	295.337	1.45219	5e-05	0.000439361
FBgn0036837	CG18135	9.14622	25.026	1.45218	5e-05	0.000439361
FBgn0001104	Galphai	16.3863	44.8136	1.45145	5e-05	0.000439361
FBgn0266420	Ote	13.9745	38.2049	1.45096	5e-05	0.000439361
FBgn0053926	CG33926	37.4222	102.299	1.45083	5e-05	0.000439361
FBgn0002466	sti	0.432909	1.18312	1.45046	0.0002	0.00152115
FBgn0039869	CG1890	99.9845	273.173	1.45004	5e-05	0.000439361
FBgn0029092	ced-6	2.18708	5.97477	1.44988	5e-05	0.000439361
FBgn0063649	CG6006	7.54555	20.598	1.44881	5e-05	0.000439361
FBgn0040259	Ugt86Da	26.4398	72.1543	1.44837	5e-05	0.000439361
FBgn0010357	betaTry	371.566	1012.13	1.4457	5e-05	0.000439361
FBgn0031848	Nse1	3.01069	8.19508	1.44466	0.00035	0.00246841
FBgn0014018	Rel	61.8442	168.281	1.44416	0.0001	0.000814779
FBgn0032683	kon	0.70338	1.91232	1.44295	0.0002	0.00152115
FBgn0020257	Ppa	20.9644	56.8465	1.43913	5e-05	0.000439361
FBgn0037439	CG10286	6.40184	17.3301	1.43672	0.0002	0.00152115
FBgn0261451	trol	15.0815	40.7554	1.43422	5e-05	0.000439361
FBgn0037562	CG11671	345.476	932.742	1.43289	5e-05	0.000439361
FBgn0037837	CG14693	11.8769	32.0152	1.4306	5e-05	0.000439361
FBgn0031322	CG5001	5.00519	13.4857	1.42994	5e-05	0.000439361
FBgn0029990	CG2233	1.15734	3.1171	1.42939	0.0014	0.00809659
FBgn0014011	Rac2	52.5338	141.467	1.42915	5e-05	0.000439361
FBgn0031745	rau	36.6012	98.5043	1.4283	5e-05	0.000439361
FBgn0040281	Aplip1	3.21202	8.64361	1.42815	5e-05	0.000439361
FBgn0053509	CG33509	3.34018	8.98666	1.42786	5e-05	0.000439361
FBgn0013984	InR	3.31753	8.89549	1.42296	5e-05	0.000439361
FBgn0030912	CG6023	5.13408	13.7604	1.42235	5e-05	0.000439361
FBgn0036836	CG11619	0.352446	0.943755	1.42101	0.0062	0.0275187
FBgn0038256	CG7530	16.8906	45.175	1.41931	5e-05	0.000439361
FBgn0030855	CG5800	1.31542	3.51631	1.41854	0.00015	0.00118398
FBgn0027601	pdgy	7.07571	18.8452	1.41325	0.00205	0.0111492
FBgn0265998	Doa	21.9398	58.4334	1.41324	5e-05	0.000439361
FBgn0033202	CG1339	0.461025	1.22692	1.41212	0.00685	0.0298787
FBgn0037766	Teh1	0.245683	0.65225	1.40863	0.0045	0.0212868
FBgn0015399	kek1	3.69111	9.79349	1.40777	5e-05	0.000439361
FBgn0004378	Klp61F	2.17354	5.76235	1.40661	5e-05	0.000439361
FBgn0260484	HIP	4.66187	12.3542	1.40602	5e-05	0.000439361
FBgn0034724	babos	83.2452	220.275	1.40387	0.0004	0.00277597
FBgn0037448	CG15186	0.814137	2.15321	1.40315	5e-05	0.000439361
FBgn0250904	CG34434	0.989112	2.61395	1.40203	0.00195	0.0106749
FBgn0261836	Msp300	9.68719	25.5901	1.40144	0.00315	0.0160019
FBgn0038504	Sur-8	12.8094	33.8329	1.40123	5e-05	0.000439361
FBgn0086356	tum	2.68155	7.08149	1.40099	5e-05	0.000439361
FBgn0086347	Myo31DF	33.9692	89.5365	1.39825	5e-05	0.000439361
FBgn0037730	CG9444	1.83991	4.84685	1.39742	0.0017	0.00951737
FBgn0003475	spir	5.67704	14.9409	1.39606	5e-05	0.000439361
FBgn0000139	ash2	49.0383	128.803	1.39318	5e-05	0.000439361
FBgn0039118	CG10208	11.8513	31.0932	1.39155	5e-05	0.000439361
FBgn0000578	ena	25.8948	67.8722	1.39016	5e-05	0.000439361
FBgn0036742	CG7497	19.6746	51.4941	1.38807	5e-05	0.000439361
FBgn0003545	sub	0.826694	2.16207	1.38698	0.00285	0.0147681
FBgn0035085	CG3770	31.8275	83.2287	1.38681	5e-05	0.000439361
FBgn0033423	CG1809	2.74629	7.16759	1.384	0.00135	0.00787452
FBgn0037409	Osi24	0.66442	1.7334	1.38344	0.0028	0.0145646
FBgn0266929	CR45380	6.16793	16.0858	1.38293	0.009	0.0372945
FBgn0041585	olf186-F	8.34172	21.7222	1.38076	5e-05	0.000439361
FBgn0033980	Cyp6a20	10.2101	26.5699	1.37979	5e-05	0.000439361
FBgn0004456	mew	10.2415	26.6407	1.37921	5e-05	0.000439361
FBgn0031011	CG8034	9.45024	24.5607	1.37793	5e-05	0.000439361
FBgn0033215	CG1942	3.30417	8.57701	1.37619	0.0002	0.00152115
FBgn0037140	CG7442	2.07682	5.38453	1.37444	0.0021	0.011387
FBgn0004606	zfh1	0.259174	0.671653	1.37379	0.00225	0.0120917
FBgn0035001	slik	7.65616	19.8193	1.37221	0.00075	0.00481143
FBgn0002733	E(spl)mbeta-HLH	97.0292	250.901	1.37063	5e-05	0.000439361
FBgn0263005	CG43313	3.41132	8.80442	1.3679	0.0053	0.0242883
FBgn0005670	Cyp4d1	2.36952	6.1138	1.36747	0.0001	0.000814779
FBgn0050015	CG30015	6.18699	15.9615	1.36729	5e-05	0.000439361
FBgn0032025	CG7778	6.90833	17.8067	1.36601	5e-05	0.000439361
FBgn0051809	CG31809	0.910707	2.34603	1.36516	0.00595	0.0266596
FBgn0000404	CycA	4.83008	12.4326	1.36401	5e-05	0.000439361
FBgn0029752	TrxT	0.888366	2.28663	1.364	0.00735	0.0315902
FBgn0263656	CG43647	10.5914	27.2345	1.36254	0.0005	0.00338349
FBgn0016754	sba	3.35531	8.61598	1.36057	5e-05	0.000439361
FBgn0031307	MFS3	17.5089	44.9538	1.36036	5e-05	0.000439361
FBgn0032955	CG2201	20.0517	51.4687	1.35997	5e-05	0.000439361
FBgn0000317	ck	0.478855	1.22895	1.35976	0.00025	0.00185089
FBgn0264442	ab	0.572168	1.46815	1.35949	0.0051	0.0235506
FBgn0038827	Fancd2	0.480461	1.23251	1.3591	0.0009	0.00564371
FBgn0259682	Jabba	19.205	49.1805	1.3566	5e-05	0.000439361
FBgn0267795	CG32138	13.4011	34.3053	1.35608	5e-05	0.000439361
FBgn0031052	CG14215	0.439484	1.12442	1.3553	0.00095	0.00589934
FBgn0030048	CG12112	10.9934	28.1242	1.35518	5e-05	0.000439361
FBgn0032706	Irk3	1.21436	3.10092	1.35251	0.00465	0.0218158
FBgn0264295	CG43773	65.2995	166.641	1.3516	5e-05	0.000439361
FBgn0039044	p53	18.404	46.9504	1.35112	5e-05	0.000439361
FBgn0036910	Cyp305a1	32.001	81.6252	1.3509	5e-05	0.000439361
FBgn0036622	CG4753	19.4204	49.5212	1.35047	5e-05	0.000439361
FBgn0031261	nAChRbeta3	34.1679	86.9305	1.34722	0.00075	0.00481143
FBgn0261570	CG42684	0.77307	1.96328	1.34459	0.0001	0.000814779
FBgn0000489	Pka-C3	0.728183	1.84796	1.34356	0.00275	0.0143388
FBgn0039177	CG13611	0.52701	1.33436	1.34025	0.0101	0.0410693
FBgn0017558	Pdk	11.2529	28.4439	1.33783	5e-05	0.000439361
FBgn0034808	CG9896	5.91461	14.9219	1.33507	5e-05	0.000439361
FBgn0052368	CG32368	179.12	451.555	1.33397	5e-05	0.000439361
FBgn0036764	CG5535	7.99064	20.1328	1.33316	5e-05	0.000439361
FBgn0000241	bw	10.6081	26.6999	1.33167	5e-05	0.000439361
FBgn0053265	Muc68E	1.89634	4.77262	1.33156	5e-05	0.000439361
FBgn0039637	CG11880	11.8795	29.8938	1.33137	5e-05	0.000439361
FBgn0263197	Patronin	11.112	27.9558	1.33103	5e-05	0.000439361
FBgn0033308	CG8736	2.096	5.27304	1.331	0.0075	0.0320699
FBgn0014861	Mcm2	1.28556	3.22446	1.32667	0.0004	0.00277597
FBgn0039459	IntS12	3.30278	8.28192	1.32628	0.0002	0.00152115
FBgn0266807	CR45269	25.0254	62.532	1.3212	0.00245	0.0130056
FBgn0022708	Adk2	206.09	514.909	1.32104	5e-05	0.000439361
FBgn0035926	CG5804	901.574	2250.15	1.31951	5e-05	0.000439361
FBgn0000210	br	1.69911	4.23231	1.31667	0.0103	0.0417575
FBgn0267230	CR45670	12.7245	31.6663	1.31533	0.00135	0.00787452
FBgn0003748	Treh	59.2585	147.357	1.31422	5e-05	0.000439361
FBgn0053468	CG33468	7.33045	18.1796	1.31035	0.0003	0.00215924
FBgn0267519	28SrRNA-Psi:CR45859	194.968	482.446	1.30713	5e-05	0.000439361
FBgn0039916	CG9935	0.594622	1.47113	1.30688	0.00435	0.0207307
FBgn0050359	Mal-A5	0.706656	1.74767	1.30635	0.0031	0.0157775
FBgn0085261	CG34232	697.004	1720.42	1.30353	5e-05	0.000439361
FBgn0030246	CG1582	7.61027	18.7718	1.30255	5e-05	0.000439361
FBgn0020312	CG4050	1.19355	2.94399	1.30252	0.00025	0.00185089
FBgn0036627	Grp	3.84106	9.4588	1.30015	5e-05	0.000439361
FBgn0051636	CG31636	2.59759	6.39022	1.29869	0.00055	0.00367377
FBgn0037956	CG6959	0.897348	2.20422	1.29653	0.001	0.00617102
FBgn0033791	Drl-2	0.30933	0.75916	1.29526	0.0033	0.0166163
FBgn0005391	Yp2	1.21901	2.98237	1.29075	0.00615	0.0273638
FBgn0003124	polo	9.30552	22.7348	1.28874	5e-05	0.000439361
FBgn0261862	whd	50.5739	123.326	1.28601	5e-05	0.000439361
FBgn0050085	Rif1	0.69952	1.7035	1.28407	0.0008	0.00508712
FBgn0040096	lectin-33A	3.59383	8.75046	1.28384	0.0047	0.0220029
FBgn0016930	Dyrk2	2.39094	5.8066	1.28011	5e-05	0.000439361
FBgn0263391	hts	10.7791	26.1737	1.27989	5e-05	0.000439361
FBgn0069354	Porin2	1.17656	2.85258	1.2777	0.01035	0.0419445
FBgn0037443	Dmtn	9.87781	23.9362	1.27693	5e-05	0.000439361
FBgn0262509	nrm	0.279098	0.676266	1.27682	0.00515	0.0237412
FBgn0010038	GstD2	184.445	445.861	1.2734	5e-05	0.000439361
FBgn0262617	CG43143	12.6364	30.4735	1.26997	5e-05	0.000439361
FBgn0031488	CG17265	1.29308	3.11038	1.26628	0.00025	0.00185089
FBgn0000045	Act79B	0.491838	1.18274	1.26588	0.0108	0.0432997
FBgn0024889	Kap-alpha1	20.5665	49.4566	1.26587	5e-05	0.000439361
FBgn0039315	CG13658	5.13072	12.3293	1.26486	5e-05	0.000439361
FBgn0031878	sip2	3.8837	9.3325	1.26483	0.0013	0.00763618
FBgn0035619	CG10592	4.07893	9.79178	1.26338	0.0001	0.000814779
FBgn0051660	pog	0.526572	1.2634	1.26261	0.0018	0.00994395
FBgn0260866	dnr1	5.46027	13.0924	1.26169	5e-05	0.000439361
FBgn0037723	SpdS	9.97529	23.9149	1.26148	0.0104	0.0421
FBgn0016977	spen	5.20683	12.4814	1.2613	5e-05	0.000439361
FBgn0034797	nahoda	0.43575	1.04419	1.26081	0.0027	0.014146
FBgn0036007	path	65.8441	157.573	1.25889	5e-05	0.000439361
FBgn0052579	CG32579	4.91637	11.7387	1.25561	0.00555	0.025137
FBgn0004657	mys	62.6587	149.481	1.25438	5e-05	0.000439361
FBgn0266458	CG45083	12.8727	30.7019	1.25401	0.0039	0.0190202
FBgn0036993	CG5910	51.7919	123.423	1.25282	5e-05	0.000439361
FBgn0028699	Rh50	0.897784	2.13898	1.25248	0.00275	0.0143388
FBgn0035194	Psf1	3.03303	7.21342	1.24992	0.00495	0.022985
FBgn0011274	Dif	20.6729	49.157	1.24966	5e-05	0.000439361
FBgn0003326	sca	0.832464	1.97919	1.24945	0.0046	0.0216561
FBgn0036970	Spn77Bc	1.15081	2.73347	1.24809	0.00465	0.0218158
FBgn0010051	Itp-r83A	0.997361	2.3687	1.2479	5e-05	0.000439361
FBgn0267698	Pak	15.0864	35.8217	1.24758	5e-05	0.000439361
FBgn0024277	trio	25.4559	60.4333	1.24734	0.0003	0.00215924
FBgn0015577	alpha-Est9	19.807	47.0066	1.24685	5e-05	0.000439361
FBgn0052062	A2bp1	1.21365	2.86502	1.23919	5e-05	0.000439361
FBgn0036565	CG5235	0.698453	1.6486	1.23901	0.0042	0.0201218
FBgn0037696	GstZ1	7.48446	17.664	1.23884	0.0001	0.000814779
FBgn0262582	cic	2.94381	6.94316	1.23791	5e-05	0.000439361
FBgn0005655	PCNA	32.8472	77.3538	1.2357	5e-05	0.000439361
FBgn0023479	Tequila	0.956547	2.25062	1.23442	0.00345	0.0171962
FBgn0032587	CG5953	21.7957	51.2645	1.23392	5e-05	0.000439361
FBgn0033826	CG4734	11.3268	26.6395	1.23382	5e-05	0.000439361
FBgn0033760	CG8785	9.83939	23.1383	1.23364	5e-05	0.000439361
FBgn0029895	CG14441	3.06997	7.21792	1.23336	5e-05	0.000439361
FBgn0032774	CG17549	1.32461	3.10508	1.22906	0.0053	0.0242883
FBgn0003886	alphaTub85E	0.85857	2.01145	1.22823	0.0066	0.0289861
FBgn0261461	RhoGAP18B	12.1333	28.4171	1.22779	5e-05	0.000439361
FBgn0036316	CG10960	7.37243	17.246	1.22605	5e-05	0.000439361
FBgn0037387	CG1213	66.7653	156.115	1.22544	5e-05	0.000439361
FBgn0024920	Ts	3.38166	7.89099	1.22247	0.0093	0.0383184
FBgn0010397	LamC	34.0513	79.3648	1.22079	5e-05	0.000439361
FBgn0264090	CG43759	0.991275	2.30725	1.21882	0.00025	0.00185089
FBgn0020386	Pdk1	13.1345	30.561	1.21833	5e-05	0.000439361
FBgn0000097	aop	7.64912	17.7948	1.21809	5e-05	0.000439361
FBgn0053052	CG33052	5.9506	13.8376	1.21749	5e-05	0.000439361
FBgn0031580	CG15423	146.298	340.003	1.21664	5e-05	0.000439361
FBgn0262737	mub	3.69472	8.58107	1.21569	0.0001	0.000814779
FBgn0038058	CG5608	13.6704	31.7446	1.21546	5e-05	0.000439361
FBgn0011606	Klp3A	0.623779	1.44566	1.21262	0.00215	0.0116059
FBgn0017577	Mcm5	1.42037	3.28107	1.2079	0.0009	0.00564371
FBgn0031078	Nup205	0.66204	1.52922	1.2078	0.00075	0.00481143
FBgn0262577	CG43117	15.419	35.5931	1.20689	0.0042	0.0201218
FBgn0033354	FANCI	0.444009	1.02412	1.20572	0.0047	0.0220029
FBgn0085813	18SrRNA-Psi:CR41602	120.788	278.48	1.2051	5e-05	0.000439361
FBgn0004872	piwi	1.97055	4.54199	1.20473	0.01155	0.0455004
FBgn0015286	Rala	32.14	74.0246	1.20363	5e-05	0.000439361
FBgn0025864	Crag	19.6006	45.1281	1.20313	5e-05	0.000439361
FBgn0016694	Pdp1	43.5211	100.067	1.20117	5e-05	0.000439361
FBgn0027795	CG14785	1.34837	3.09938	1.20077	0.00415	0.0199704
FBgn0266581	pit	13.6309	31.2754	1.19815	0.00015	0.00118398
FBgn0029689	CG6428	6.59565	15.1283	1.19766	5e-05	0.000439361
FBgn0028425	JhI-21	20.8909	47.8899	1.19685	5e-05	0.000439361
FBgn0003328	scb	63.1244	144.687	1.19667	5e-05	0.000439361
FBgn0030098	CG12057	5.93235	13.5877	1.19563	0.0013	0.00763618
FBgn0035976	PGRP-LC	16.054	36.7446	1.1946	5e-05	0.000439361
FBgn0260991	Incenp	1.40987	3.22473	1.19362	0.00105	0.00642844
FBgn0045761	CHKov1	27.3122	62.4363	1.19284	5e-05	0.000439361
FBgn0033753	Cyp301a1	3.12069	7.12984	1.192	0.01045	0.0422238
FBgn0003890	betaTub97EF	14.2404	32.4959	1.19027	5e-05	0.000439361
FBgn0011692	pav	1.89265	4.30771	1.18651	0.00015	0.00118398
FBgn0000028	acj6	0.491407	1.11765	1.18548	0.0015	0.00855646
FBgn0263773	fok	129.201	293.604	1.18425	0.00095	0.00589934
FBgn0038542	TyrR	7.16028	16.2694	1.18407	5e-05	0.000439361
FBgn0259175	ome	2.98139	6.76472	1.18205	0.0003	0.00215924
FBgn0036321	CG14120	9.14354	20.7141	1.17979	5e-05	0.000439361
FBgn0033989	CG7639	29.6126	67.0852	1.17978	0.0011	0.00667809
FBgn0013771	Cyp6a9	9.42328	21.3276	1.17842	5e-05	0.000439361
FBgn0032864	CG2493	5.27546	11.9227	1.17634	0.00015	0.00118398
FBgn0051720	mthl15	11.8981	26.8718	1.17536	5e-05	0.000439361
FBgn0033538	CG11883	2.50034	5.64337	1.17443	5e-05	0.000439361
FBgn0029999	CG1575	8.68866	19.5671	1.17122	5e-05	0.000439361
FBgn0027889	ball	4.30239	9.68169	1.17012	5e-05	0.000439361
FBgn0034405	Jheh2	34.8505	78.3877	1.16945	5e-05	0.000439361
FBgn0038118	timeout	0.764117	1.71248	1.16423	0.00135	0.00787452
FBgn0028426	JhI-1	2.56031	5.73689	1.16395	0.0004	0.00277597
FBgn0027598	cindr	61.6006	137.941	1.16303	5e-05	0.000439361
FBgn0035422	RpL28	2772.93	6209.23	1.163	5e-05	0.000439361
FBgn0034670	CG13488	120.755	270.363	1.16282	5e-05	0.000439361
FBgn0000723	FER	13.1574	29.4508	1.16243	0.0001	0.000814779
FBgn0261560	Thor	290.973	651.047	1.16187	5e-05	0.000439361
FBgn0035667	Jon65Ai	48.1603	107.699	1.16109	0.00025	0.00185089
FBgn0259791	bora	0.67956	1.51935	1.16078	0.0116	0.0456477
FBgn0032618	CG31743	23.519	52.5706	1.16043	5e-05	0.000439361
FBgn0004852	Ac76E	2.44058	5.45043	1.15915	5e-05	0.000439361
FBgn0002524	lace	70.8886	158.301	1.15904	5e-05	0.000439361
FBgn0024234	gbb	3.59367	8.01446	1.15715	0.00025	0.00185089
FBgn0004607	zfh2	1.96304	4.37203	1.15521	0.0011	0.00667809
FBgn0030890	CG7536	5.05446	11.2434	1.15345	0.0058	0.026106
FBgn0034073	CG8414	4.50484	10.02	1.15333	0.0035	0.0173816
FBgn0050035	Tret1-1	18.7906	41.7254	1.15091	5e-05	0.000439361
FBgn0045800	Uhg1	45.1509	100.236	1.15057	0.0121	0.0471709
FBgn0086778	nAChRalpha7	0.501423	1.113	1.15036	0.00445	0.0210962
FBgn0034072	Dg	15.5142	34.4347	1.15027	5e-05	0.000439361
FBgn0259937	Nop60B	45.7235	101.457	1.14986	5e-05	0.000439361
FBgn0016032	lbm	81.7735	181.372	1.14925	5e-05	0.000439361
FBgn0000405	CycB	6.44079	14.2482	1.14547	5e-05	0.000439361
FBgn0015391	glu	2.07724	4.59188	1.14442	0.0046	0.0216561
FBgn0004858	elB	16.4209	36.2286	1.14159	5e-05	0.000439361
FBgn0262624	Tmhs	6.20614	13.6826	1.14058	5e-05	0.000439361
FBgn0030795	ppk28	6.062	13.3359	1.13745	0.00015	0.00118398
FBgn0003495	spz	5.37672	11.8142	1.13572	0.0001	0.000814779
FBgn0033504	CAP	53.3204	116.989	1.13362	0.0056	0.0253212
FBgn0032633	Lrch	25.962	56.9241	1.13264	5e-05	0.000439361
FBgn0000635	Fas2	14.2155	31.1448	1.13153	5e-05	0.000439361
FBgn0038826	Syp	46.8164	102.568	1.1315	0.00015	0.00118398
FBgn0031041	CG12788	6.34852	13.891	1.12966	0.00475	0.0221987
FBgn0051777	CG31777	84.956	185.45	1.12624	5e-05	0.000439361
FBgn0010280	Taf4	9.7288	21.209	1.12434	5e-05	0.000439361
FBgn0052479	CG32479	8.33572	18.1596	1.12336	0.00055	0.00367377
FBgn0264255	para	0.290557	0.632722	1.12275	5e-05	0.000439361
FBgn0028538	Sec71	2.23238	4.85144	1.11983	5e-05	0.000439361
FBgn0037960	mthl5	12.0503	26.1812	1.11946	0.0002	0.00152115
FBgn0003062	Fib	19.2217	41.7611	1.11942	5e-05	0.000439361
FBgn0033529	CG17765	262.118	569.23	1.11879	5e-05	0.000439361
FBgn0051104	CG31104	13.5203	29.3328	1.11738	5e-05	0.000439361
FBgn0027094	Aats-ala	29.8625	64.7805	1.11722	5e-05	0.000439361
FBgn0051296	CG31296	1.95302	4.23622	1.11707	0.01115	0.0443753
FBgn0037057	CG10512	18.3165	39.7145	1.11652	0.00555	0.025137
FBgn0004106	Cdk1	14.6152	31.6254	1.11361	5e-05	0.000439361
FBgn0040238	Best1	6.23095	13.4731	1.11256	5e-05	0.000439361
FBgn0031969	pes	20.1075	43.4699	1.11228	5e-05	0.000439361
FBgn0030720	CG8939	9.121	19.6995	1.1109	5e-05	0.000439361
FBgn0024238	Fim	231.552	499.7	1.10972	5e-05	0.000439361
FBgn0042083	CG3267	7.88184	16.9989	1.10884	0.0001	0.000814779
FBgn0052706	CG32706	3.36923	7.26334	1.10822	0.00475	0.0221987
FBgn0031264	CG11835	0.61891	1.33422	1.1082	0.0072	0.0311303
FBgn0004893	bowl	13.8852	29.933	1.10819	5e-05	0.000439361
FBgn0030685	Graf	9.98682	21.51	1.10691	5e-05	0.000439361
FBgn0032731	Swip-1	32.4802	69.9001	1.10573	5e-05	0.000439361
FBgn0032906	RPA2	20.6204	44.3048	1.10339	0.0001	0.000814779
FBgn0027348	bgm	14.5397	31.1937	1.10125	5e-05	0.000439361
FBgn0029996	UbcE2H	38.0953	81.716	1.10101	5e-05	0.000439361
FBgn0015801	Reg-5	3.57139	7.66048	1.10095	0.00045	0.00307774
FBgn0029801	CG15771	81.5617	174.645	1.09846	5e-05	0.000439361
FBgn0025740	PlexB	0.747295	1.59993	1.09826	0.00105	0.00642844
FBgn0261955	kdn	13.9452	29.8485	1.09788	5e-05	0.000439361
FBgn0050049	CG30049	3.06867	6.56429	1.09703	5e-05	0.000439361
FBgn0058469	CR40469	22259.3	47599.5	1.09654	0.0031	0.0157775
FBgn0032819	CG10463	2.09849	4.48649	1.09623	0.00155	0.0088139
FBgn0029838	CG4666	4.06784	8.69253	1.09551	0.00145	0.00833692
FBgn0263594	lost	90.4469	193.241	1.09526	5e-05	0.000439361
FBgn0039209	CG13624	19.2698	41.1566	1.09478	5e-05	0.000439361
FBgn0037203	slif	4.14717	8.85172	1.09383	0.0001	0.000814779
FBgn0000253	Cam	516.653	1102.51	1.09353	0.0087	0.0362172
FBgn0260659	CG42542	65.895	140.513	1.09247	5e-05	0.000439361
FBgn0261618	larp	16.9246	36.0623	1.09137	5e-05	0.000439361
FBgn0086690	cp309	5.53525	11.7767	1.08921	5e-05	0.000439361
FBgn0038681	Cyp12a4	67.2387	142.806	1.0867	5e-05	0.000439361
FBgn0086912	mbm	5.40484	11.4507	1.08312	0.0001	0.000814779
FBgn0028744	CG5033	7.94686	16.8188	1.08162	5e-05	0.000439361
FBgn0266418	wake	2.07165	4.38338	1.08126	5e-05	0.000439361
FBgn0030672	CG9281	28.6719	60.6553	1.081	5e-05	0.000439361
FBgn0030309	CG1572	65.9613	139.39	1.07943	5e-05	0.000439361
FBgn0027594	drpr	12.7742	26.9893	1.07915	5e-05	0.000439361
FBgn0061200	Nup153	1.37032	2.89169	1.0774	5e-05	0.000439361
FBgn0030271	CG15202	4.65968	9.82416	1.0761	0.0031	0.0157775
FBgn0036485	FucTA	4.40175	9.27637	1.07548	0.0004	0.00277597
FBgn0034894	CG4091	14.2634	30.0479	1.07494	5e-05	0.000439361
FBgn0022288	l(2)09851	8.92838	18.7962	1.07397	5e-05	0.000439361
FBgn0029608	CG3091	13.156	27.6826	1.07325	5e-05	0.000439361
FBgn0036294	CG10654	25.5454	53.7082	1.07208	5e-05	0.000439361
FBgn0026751	XRCC1	3.17457	6.67024	1.07118	0.00055	0.00367377
FBgn0259916	CG42445	8.16607	17.1489	1.0704	0.00035	0.00246841
FBgn0026196	nop5	44.4186	93.2657	1.07018	0.00035	0.00246841
FBgn0039532	Mtl	12.1715	25.5298	1.06867	5e-05	0.000439361
FBgn0004028	wupA	0.770497	1.61579	1.06838	0.01205	0.0470097
FBgn0003277	RpII215	5.14058	10.7768	1.06793	5e-05	0.000439361
FBgn0003041	pbl	2.23187	4.67774	1.06756	0.00095	0.00589934
FBgn0263133	ico	2.58477	5.41247	1.06625	0.0023	0.012342
FBgn0052313	CG32313	5.36274	11.2221	1.06529	0.0036	0.0177887
FBgn0037636	CG9821	369.33	772.789	1.06516	0.00095	0.00589934
FBgn0263605	l(3)72Dn	1.49971	3.13757	1.06497	0.004	0.019412
FBgn0010278	Ssrp	18.9806	39.7086	1.06492	5e-05	0.000439361
FBgn0036814	CG14073	0.580771	1.21496	1.06487	0.00145	0.00833692
FBgn0003401	shu	3.49055	7.28294	1.06107	0.00125	0.00739045
FBgn0035575	CG7509	1.57521	3.28558	1.0606	0.00615	0.0273638
FBgn0002525	Lam	41.9958	87.4344	1.05796	5e-05	0.000439361
FBgn0035620	CG5150	4.55011	9.472	1.05777	0.00045	0.00307774
FBgn0040765	luna	4.44742	9.2311	1.05353	0.0001	0.000814779
FBgn0030864	CG8173	1.60467	3.33041	1.05342	0.01155	0.0455004
FBgn0261800	LanB1	9.06318	18.7858	1.05156	5e-05	0.000439361
FBgn0015838	Vang	8.25115	17.0846	1.05003	5e-05	0.000439361
FBgn0266580	Gp210	5.30624	10.956	1.04596	5e-05	0.000439361
FBgn0263231	bel	11.4543	23.6289	1.04466	5e-05	0.000439361
FBgn0266042	CR44807	7.59975	15.6586	1.04293	5e-05	0.000439361
FBgn0039778	Jon99Fi	8.17131	16.8349	1.04282	0.0033	0.0166163
FBgn0004167	kst	24.8426	51.1524	1.04198	5e-05	0.000439361
FBgn0003882	tub	7.90014	16.2666	1.04196	5e-05	0.000439361
FBgn0041094	scyl	58.8881	121.185	1.04116	5e-05	0.000439361
FBgn0033778	CG3790	2.02601	4.16833	1.04083	0.00315	0.0160019
FBgn0022960	vimar	5.31294	10.9278	1.04042	0.0003	0.00215924
FBgn0032004	CG8292	4.85383	9.97173	1.03872	0.0018	0.00994395
FBgn0011591	fng	3.25991	6.69582	1.03843	0.00135	0.00787452
FBgn0015513	mbc	2.30965	4.74303	1.03813	5e-05	0.000439361
FBgn0029176	Ef1gamma	446.837	917.143	1.0374	5e-05	0.000439361
FBgn0035497	CG14995	18.8492	38.6814	1.03714	5e-05	0.000439361
FBgn0002526	LanA	11.8082	24.2008	1.03526	5e-05	0.000439361
FBgn0031824	CG9547	11.5293	23.6055	1.03382	0.00105	0.00642844
FBgn0052529	Hers	6.93445	14.1906	1.03308	5e-05	0.000439361
FBgn0034259	P32	224.232	458.624	1.03232	5e-05	0.000439361
FBgn0025571	SF1	9.58156	19.5731	1.03054	5e-05	0.000439361
FBgn0004107	Cdk2	3.84776	7.85535	1.02966	0.00425	0.0203345
FBgn0036309	Hip1	29.0932	59.3905	1.02955	5e-05	0.000439361
FBgn0029969	CG10932	12.4611	25.4159	1.0283	5e-05	0.000439361
FBgn0030612	CG5599	3.0306	6.1801	1.02803	0.00105	0.00642844
FBgn0259174	Nedd4	7.44004	15.1551	1.02642	5e-05	0.000439361
FBgn0027569	cert	45.8186	93.1838	1.02415	5e-05	0.000439361
FBgn0051673	CG31673	23.519	47.7877	1.02281	5e-05	0.000439361
FBgn0002645	Map205	10.9477	22.2295	1.02185	5e-05	0.000439361
FBgn0039016	Dcr-1	0.7224	1.46642	1.02143	0.0016	0.00905555
FBgn0020270	mre11	17.3859	35.2196	1.01846	5e-05	0.000439361
FBgn0085478	CG34449	1.95435	3.95667	1.0176	0.0003	0.00215924
FBgn0037149	CG14561	7.08109	14.3252	1.01652	0.00025	0.00185089
FBgn0037025	Spc105R	0.373332	0.755195	1.01639	0.009	0.0372945
FBgn0042092	CG13773	8.64716	17.4772	1.01518	0.0007	0.00453893
FBgn0045823	vsg	493.696	997.796	1.01512	5e-05	0.000439361
FBgn0037999	CG4860	7.0137	14.1742	1.01502	0.00025	0.00185089
FBgn0001186	Hex-A	16.8619	33.9878	1.01125	0.0001	0.000814779
FBgn0003209	raw	13.1172	26.4374	1.01112	0.00015	0.00118398
FBgn0263855	BubR1	1.34322	2.70524	1.01006	0.001	0.00617102
FBgn0036556	CG5830	20.0268	40.2335	1.00647	5e-05	0.000439361
FBgn0000568	Eip75B	11.4081	22.9098	1.0059	5e-05	0.000439361
FBgn0038613	Vha100-4	7.35192	14.7606	1.00555	5e-05	0.000439361
FBgn0036008	CG3408	12.3376	24.7483	1.00426	5e-05	0.000439361
FBgn0263143	vret	1.8718	3.75375	1.00391	0.0112	0.0444928
FBgn0023076	Clk	3.18686	6.38207	1.00189	0.0001	0.000814779
FBgn0033741	CG8545	16.2335	32.4813	1.00064	5e-05	0.000439361
FBgn0026361	42983	2.06674	4.13055	0.998974	0.0062	0.0275187
FBgn0260442	rhea	8.16416	16.3166	0.998964	0.0001	0.000814779
FBgn0037989	ATP8B	4.44434	8.87578	0.997904	5e-05	0.000439361
FBgn0086365	Orct2	71.9529	143.585	0.996781	5e-05	0.000439361
FBgn0243511	psidin	7.59165	15.1403	0.995908	5e-05	0.000439361
FBgn0250876	Sema-5c	3.90232	7.76811	0.993232	5e-05	0.000439361
FBgn0028515	EndoGI	120.591	239.889	0.992241	5e-05	0.000439361
FBgn0039128	CG13599	3.82013	7.59197	0.990854	0.0055	0.0249626
FBgn0086355	Tpi	72.1378	143.227	0.98948	5e-05	0.000439361
FBgn0042102	CG18745	125.908	249.914	0.989059	5e-05	0.000439361
FBgn0040299	Myo28B1	30.9917	61.5085	0.988905	0.0006	0.00395905
FBgn0039015	Takl2	70.1587	139.235	0.988832	0.0015	0.00855646
FBgn0267348	LanB2	3.28815	6.52012	0.987624	5e-05	0.000439361
FBgn0033463	CG1513	23.3847	46.348	0.986944	0.0018	0.00994395
FBgn0000053	ade3	7.71575	15.2814	0.985899	0.0011	0.00667809
FBgn0041111	lilli	0.748129	1.48119	0.985395	0.0011	0.00667809
FBgn0259936	Uhg3	13.9306	27.5782	0.985273	0.0037	0.0182331
FBgn0003870	ttk	20.8287	41.2341	0.985268	5e-05	0.000439361
FBgn0036816	Indy	20.1889	39.9378	0.984193	5e-05	0.000439361
FBgn0003887	betaTub56D	1000.56	1978.46	0.98357	0.0001	0.000814779
FBgn0263039	CR43334	5.32172	10.5225	0.983513	5e-05	0.000439361
FBgn0031107	HERC2	0.817998	1.61727	0.983392	0.0001	0.000814779
FBgn0265434	zip	64.3341	127.145	0.982817	5e-05	0.000439361
FBgn0020503	CLIP-190	45.7074	90.2165	0.980962	0.00135	0.00787452
FBgn0039737	CG7920	56.4314	111.349	0.98052	5e-05	0.000439361
FBgn0260477	CG30283	32.0779	63.2724	0.98	0.0042	0.0201218
FBgn0032679	bsf	4.73626	9.32329	0.977092	0.0001	0.000814779
FBgn0002633	E(spl)m7-HLH	14.345	28.2207	0.976205	0.0004	0.00277597
FBgn0027339	jim	6.29426	12.3779	0.975653	5e-05	0.000439361
FBgn0036686	CG7728	2.51912	4.95208	0.975116	0.00035	0.00246841
FBgn0264975	Nrg	26.9098	52.8728	0.974391	5e-05	0.000439361
FBgn0026404	Dronc	7.47213	14.6812	0.974378	0.00025	0.00185089
FBgn0034194	CG15611	11.6255	22.8305	0.973665	0.00015	0.00118398
FBgn0015924	crq	50.9077	99.9046	0.972666	5e-05	0.000439361
FBgn0035630	CG10576	193.588	379.714	0.971924	5e-05	0.000439361
FBgn0027619	Adam	112.755	221.124	0.971667	5e-05	0.000439361
FBgn0036373	Tgi	1.62562	3.18794	0.971632	0.0096	0.0393158
FBgn0264491	how	1.00288	1.96649	0.971471	0.00475	0.0221987
FBgn0051352	Unc-115a	22.7333	44.5528	0.970707	5e-05	0.000439361
FBgn0033115	Spn42De	6.0914	11.9173	0.968209	0.00125	0.00739045
FBgn0002121	l(2)gl	26.9505	52.6951	0.967358	0.0001	0.000814779
FBgn0028484	Ack	4.16665	8.1362	0.965466	5e-05	0.000439361
FBgn0036319	Ent3	5.07853	9.91111	0.964636	0.00075	0.00481143
FBgn0004838	Hrb27C	37.4616	73.0469	0.963409	5e-05	0.000439361
FBgn0265274	Inx3	19.2871	37.6048	0.963284	5e-05	0.000439361
FBgn0031359	Rim2	8.27292	16.128	0.963098	0.0002	0.00152115
FBgn0086451	l(2)k09022	0.731422	1.42387	0.961047	0.0041	0.0197648
FBgn0037884	Arfip	28.486	55.4017	0.959678	5e-05	0.000439361
FBgn0028506	CG4455	7.31589	14.2182	0.958637	0.0006	0.00395905
FBgn0028550	Atf3	42.858	83.2873	0.958532	5e-05	0.000439361
FBgn0000116	Argk	147.472	286.579	0.958494	5e-05	0.000439361
FBgn0031474	CG2991	18.4234	35.7914	0.958079	5e-05	0.000439361
FBgn0026239	gukh	4.07857	7.92045	0.95752	0.0001	0.000814779
FBgn0015929	dpa	3.65497	7.09299	0.956534	0.0004	0.00277597
FBgn0036306	CG10973	56.6641	109.93	0.95608	0.0027	0.014146
FBgn0032821	CdGAPr	4.47037	8.67264	0.956078	5e-05	0.000439361
FBgn0010039	GstD3	72.8325	141.282	0.955922	0.0001	0.000814779
FBgn0025456	CREG	15.8385	30.7136	0.95544	0.00045	0.00307774
FBgn0038601	CG18600	10.5424	20.4353	0.954864	0.00015	0.00118398
FBgn0001974	l(2)35Bd	8.6895	16.8432	0.954821	0.00025	0.00185089
FBgn0038948	PSR	10.5002	20.3479	0.954468	0.0001	0.000814779
FBgn0260965	CG42588	0.531634	1.03004	0.954191	0.00405	0.0196021
FBgn0034500	CG11200	4.99415	9.67378	0.953842	0.002	0.0109266
FBgn0002780	mod	102.505	198.5	0.95345	5e-05	0.000439361
FBgn0035044	CG3663	16.0408	31.0392	0.952348	0.0006	0.00395905
FBgn0038071	Dtg	31.2937	60.5463	0.952169	5e-05	0.000439361
FBgn0051313	CG31313	15.377	29.75	0.95212	0.00305	0.0155814
FBgn0038306	Art3	2.606	5.0412	0.951927	0.00555	0.025137
FBgn0000413	da	11.3682	21.9765	0.950951	0.0027	0.014146
FBgn0031813	CG9527	14.3428	27.7068	0.949913	0.0001	0.000814779
FBgn0013718	nuf	4.19706	8.09715	0.948035	0.0011	0.00667809
FBgn0027088	Aats-gly	19.3462	37.2653	0.945782	5e-05	0.000439361
FBgn0086686	l(3)L1231	23.0698	44.4154	0.945057	5e-05	0.000439361
FBgn0028473	Non1	172.045	330.536	0.942023	5e-05	0.000439361
FBgn0038455	CG14907	26.8171	51.5109	0.941726	5e-05	0.000439361
FBgn0021818	cnk	3.18069	6.10541	0.94075	5e-05	0.000439361
FBgn0261238	Alh	3.91665	7.51644	0.940428	0.00065	0.00424768
FBgn0000043	Act42A	468.143	898.371	0.940363	5e-05	0.000439361
FBgn0020304	drongo	23.5544	45.1973	0.940238	5e-05	0.000439361
FBgn0037239	CG11739	46.9202	89.898	0.93808	5e-05	0.000439361
FBgn0043002	Chrac-14	29.2511	56.0118	0.937242	0.0005	0.00338349
FBgn0011638	La	141.147	270.124	0.936422	5e-05	0.000439361
FBgn0040726	dpr	14.16	27.0849	0.935669	0.0001	0.000814779
FBgn0038981	CG5346	8.51164	16.2773	0.935348	5e-05	0.000439361
FBgn0025355	SuUR	2.24076	4.28434	0.935084	0.0009	0.00564371
FBgn0085819	28SrRNA-Psi:CR41609	72.7215	139.002	0.934654	0.00055	0.00367377
FBgn0013733	shot	14.6049	27.9133	0.934499	5e-05	0.000439361
FBgn0039120	Nup98-96	4.09536	7.82663	0.934401	5e-05	0.000439361
FBgn0027093	Aats-arg	16.9263	32.3336	0.933767	5e-05	0.000439361
FBgn0023526	CG2865	36.8339	70.3478	0.933472	5e-05	0.000439361
FBgn0013278	Hsp70Bb	2.71498	5.18362	0.933018	0.00265	0.0139244
FBgn0031454	CG9960	22.723	43.3752	0.932721	5e-05	0.000439361
FBgn0041342	Cct1	41.6605	79.4942	0.93217	5e-05	0.000439361
FBgn0034493	CG8908	1.59941	3.05085	0.931672	0.00125	0.00739045
FBgn0026189	prominin-like	2.65356	5.06054	0.931364	0.0004	0.00277597
FBgn0013726	pnut	31.7722	60.5783	0.931036	5e-05	0.000439361
FBgn0038704	CG5316	6.68724	12.7439	0.930328	0.0002	0.00152115
FBgn0035879	GAPcenA	11.9652	22.7824	0.929074	5e-05	0.000439361
FBgn0035023	ITP	30.7506	58.4989	0.927795	0.0125	0.0484347
FBgn0083963	CG34127	0.490071	0.931264	0.926198	0.0125	0.0484347
FBgn0032120	CG33298	3.34929	6.36288	0.925824	0.00045	0.00307774
FBgn0032938	CG8671	5.81639	11.0389	0.924399	0.0002	0.00152115
FBgn0004556	Dbp73D	3.77308	7.16012	0.924242	0.00155	0.0088139
FBgn0036772	CG5290	5.86772	11.1293	0.923485	0.00135	0.00787452
FBgn0039488	CG6066	4.54591	8.61851	0.92287	0.00295	0.0151776
FBgn0040056	CG17698	9.86014	18.6663	0.920758	0.0001	0.000814779
FBgn0003721	Tm1	298.306	564.194	0.919397	0.00045	0.00307774
FBgn0002873	mud	0.514497	0.972569	0.91864	0.00935	0.0384515
FBgn0030504	CG2691	2.9662	5.60492	0.918077	0.0004	0.00277597
FBgn0038771	CG4390	43.5226	82.1667	0.916789	0.0001	0.000814779
FBgn0010109	dpn	2.6523	5.00718	0.916754	0.0077	0.0327574
FBgn0260817	gkt	1.56621	2.95576	0.916251	0.01095	0.0437557
FBgn0052056	scramb1	80.057	151.021	0.915654	0.00015	0.00118398
FBgn0004390	RasGAP1	5.0942	9.60471	0.914887	5e-05	0.000439361
FBgn0030085	CG6999	4.57478	8.62366	0.914599	0.01125	0.0446261
FBgn0264357	SNF4Agamma	25.0969	47.2133	0.911684	0.0003	0.00215924
FBgn0038194	Cyp6d5	85.0321	159.929	0.911355	0.0033	0.0166163
FBgn0034709	Swim	160.189	300.845	0.90924	0.0004	0.00277597
FBgn0027518	CG7609	1.36244	2.55835	0.90902	0.00975	0.039825
FBgn0010314	Cks30A	6.59625	12.3851	0.908887	0.0023	0.012342
FBgn0010316	dap	4.5071	8.45551	0.907692	0.0006	0.00395905
FBgn0005648	Pabp2	31.1307	58.3981	0.907582	0.0003	0.00215924
FBgn0038473	Ns1	13.795	25.8742	0.907374	0.0003	0.00215924
FBgn0030218	CG1628	6.27421	11.7657	0.907083	0.0037	0.0182331
FBgn0026702	l(1)G0045	1.85837	3.48469	0.906993	0.00565	0.0255261
FBgn0033988	pcs	24.8312	46.5569	0.906844	0.0125	0.0484347
FBgn0030812	CG8949	5.33128	9.98762	0.90566	0.0002	0.00152115
FBgn0062978	CG31808	36.2513	67.9075	0.90554	0.0001	0.000814779
FBgn0000719	fog	2.93413	5.4945	0.905057	0.00345	0.0171962
FBgn0033196	CG1358	2.77811	5.19379	0.902684	0.0012	0.00717687
FBgn0010575	sbb	11.7881	22.0297	0.902117	0.0021	0.011387
FBgn0000636	Fas3	15.5673	29.0397	0.899509	0.00025	0.00185089
FBgn0004449	Ten-m	1.13056	2.10842	0.899122	0.0004	0.00277597
FBgn0028427	Ilk	95.4555	177.984	0.898846	0.0003	0.00215924
FBgn0033134	Tsp42El	226.01	421.32	0.89853	5e-05	0.000439361
FBgn0031050	Arp10	9.24349	17.2201	0.897582	0.00095	0.00589934
FBgn0264693	ens	19.0398	35.4667	0.897448	5e-05	0.000439361
FBgn0027602	CG8611	1.60113	2.98191	0.897144	0.00295	0.0151776
FBgn0264542	CG43921	2.4433	4.54946	0.896866	0.0003	0.00215924
FBgn0041210	HDAC4	2.37021	4.4133	0.896845	0.00065	0.00424768
FBgn0031897	CG13784	6.97654	12.9893	0.896737	0.00925	0.0381558
FBgn0035878	CG7182	23.3717	43.4795	0.895574	0.0001	0.000814779
FBgn0036815	HipHop	10.0783	18.7211	0.893412	0.0007	0.00453893
FBgn0010808	l(3)03670	80.7205	149.862	0.892629	0.0001	0.000814779
FBgn0010053	Jheh1	54.3704	100.895	0.89196	5e-05	0.000439361
FBgn0260747	CG5010	155.756	288.879	0.891178	0.0002	0.00152115
FBgn0031769	CG9135	15.1151	28.0251	0.890723	0.00035	0.00246841
FBgn0038331	Ccm3	27.8377	51.6081	0.890556	5e-05	0.000439361
FBgn0035761	RhoGEF4	10.5524	19.5538	0.889878	0.0072	0.0311303
FBgn0041156	exex	10.8585	20.1209	0.889865	0.0003	0.00215924
FBgn0004839	otk	4.03575	7.47596	0.889422	0.00025	0.00185089
FBgn0003310	S	5.91814	10.9537	0.888199	0.0002	0.00152115
FBgn0037489	CG1234	4.61902	8.54811	0.88802	0.0008	0.00508712
FBgn0025865	Cortactin	47.0867	87.1248	0.887765	5e-05	0.000439361
FBgn0038828	CG17270	5.58929	10.3401	0.887519	0.00335	0.0168368
FBgn0003118	pnt	10.6452	19.6881	0.887124	0.00015	0.00118398
FBgn0039713	RpS8	2393.69	4426.37	0.886886	0.0012	0.00717687
FBgn0010621	Cct5	122.187	225.932	0.886803	0.00065	0.00424768
FBgn0036035	CG18178	20.7349	38.3361	0.886641	0.0001	0.000814779
FBgn0037137	Nopp140	13.886	25.6417	0.884855	0.00265	0.0139244
FBgn0033372	CG13742	1.93361	3.56725	0.883516	0.0108	0.0432997
FBgn0261258	rgn	18.7871	34.6489	0.88307	0.0006	0.00395905
FBgn0039207	CG5789	4.86333	8.96604	0.882526	0.00015	0.00118398
FBgn0033661	CG13185	0.417108	0.76894	0.882449	0.0032	0.0161953
FBgn0028325	l(1)G0334	41.2537	76.0314	0.88207	5e-05	0.000439361
FBgn0010226	GstS1	318.11	586.186	0.881832	0.0002	0.00152115
FBgn0025455	CycT	9.50493	17.5109	0.881504	0.00015	0.00118398
FBgn0034299	CG5757	14.9667	27.5639	0.881028	0.0014	0.00809659
FBgn0026630	nes	24.6447	45.351	0.879857	5e-05	0.000439361
FBgn0003268	rod	0.83282	1.53228	0.879601	0.00525	0.0241202
FBgn0035591	CG4611	6.52408	12.0034	0.8796	0.00245	0.0130056
FBgn0261793	Trf2	10.4927	19.3	0.879206	0.00115	0.00691975
FBgn0030468	CG1622	21.8147	40.0946	0.878108	0.00075	0.00481143
FBgn0016078	wun	32.1849	59.1493	0.877976	0.00015	0.00118398
FBgn0263598	Vha68-2	138.897	255.263	0.877967	0.0001	0.000814779
FBgn0261380	mRpL37	8.95463	16.4454	0.876974	0.0011	0.00667809
FBgn0010246	Myo61F	77.1853	141.704	0.87648	5e-05	0.000439361
FBgn0000546	EcR	2.10502	3.86345	0.876056	0.00215	0.0116059
FBgn0027330	l(1)G0020	4.64234	8.51533	0.875212	0.00575	0.0259347
FBgn0032456	MRP	30.3828	55.7035	0.874513	0.0006	0.00395905
FBgn0259978	vlc	7.62402	13.975	0.874229	0.0006	0.00395905
FBgn0002590	RpS5a	2927.16	5365.44	0.874195	0.0014	0.00809659
FBgn0027794	CG14786	3.10205	5.68474	0.873873	0.0019	0.0104274
FBgn0039558	BCAS2	5.10871	9.35989	0.873532	0.0105	0.0423627
FBgn0035498	Fit1	50.8148	93.0884	0.873352	5e-05	0.000439361
FBgn0033160	CG11107	6.52295	11.9387	0.872045	0.00765	0.032583
FBgn0034180	Ehbp1	15.1923	27.7825	0.870837	5e-05	0.000439361
FBgn0259785	pzg	12.0121	21.9611	0.870466	5e-05	0.000439361
FBgn0024227	aurB	11.0705	20.212	0.868493	0.0013	0.00763618
FBgn0052758	CG32758	9.65473	17.6223	0.868091	0.0001	0.000814779
FBgn0000239	bur	8.51296	15.5359	0.867876	0.0002	0.00152115
FBgn0038038	CG5167	6.49113	11.8442	0.867634	0.00275	0.0143388
FBgn0025743	mbt	4.23131	7.71969	0.867439	0.0004	0.00277597
FBgn0034879	Rrp4	19.9976	36.4549	0.866286	0.0004	0.00277597
FBgn0003997	hid	2.58904	4.71964	0.866263	0.00165	0.00929012
FBgn0036460	CG5114	10.7859	19.6531	0.865611	0.00055	0.00367377
FBgn0033928	Arc2	88.7775	161.713	0.865174	0.00015	0.00118398
FBgn0259200	CG42304	6.16058	11.2197	0.864891	0.001	0.00617102
FBgn0036621	roq	2.06124	3.75387	0.864868	0.00165	0.00929012
FBgn0038424	CG17565	6.61515	12.0385	0.863811	0.00175	0.00975706
FBgn0036786	skl	3.34791	6.09206	0.863672	0.01255	0.0485592
FBgn0033304	Cyp6a13	74.0033	134.632	0.863356	0.0001	0.000814779
FBgn0039406	RpL34a	187.191	340.401	0.862724	5e-05	0.000439361
FBgn0010660	Nup214	9.19163	16.7054	0.861921	5e-05	0.000439361
FBgn0020496	CtBP	85.5418	155.467	0.861908	0.0002	0.00152115
FBgn0263987	spoon	23.5272	42.7567	0.861824	0.0001	0.000814779
FBgn0005771	noc	18.6952	33.9626	0.861278	0.0002	0.00152115
FBgn0025815	Mcm6	8.95903	16.2746	0.861204	0.0003	0.00215924
FBgn0028387	chm	3.42627	6.22255	0.860864	0.0015	0.00855646
FBgn0266599	Hsc70-4	962.814	1747.68	0.860115	0.00125	0.00739045
FBgn0034756	Cyp6d2	4.96913	9.01891	0.85996	0.00405	0.0196021
FBgn0030318	rho-4	35.1791	63.832	0.859564	5e-05	0.000439361
FBgn0030266	CG11122	0.484247	0.878636	0.85952	0.0073	0.0314375
FBgn0029148	NHP2	87.144	158.011	0.858552	5e-05	0.000439361
FBgn0039911	CG1909	2.25646	4.08421	0.855992	0.00725	0.0312717
FBgn0004698	mus210	6.31721	11.4301	0.855475	0.00765	0.032583
FBgn0035488	CG11593	11.3449	20.5181	0.854848	0.00035	0.00246841
FBgn0031912	CG5261	47.4078	85.724	0.854575	5e-05	0.000439361
FBgn0034494	CG10444	32.1104	58.0026	0.853079	0.0002	0.00152115
FBgn0036237	viaf	98.5602	178.023	0.852988	5e-05	0.000439361
FBgn0027493	AdSS	195.183	351.954	0.850562	0.00015	0.00118398
FBgn0016059	Sema-1b	3.26072	5.87923	0.850437	0.00115	0.00691975
FBgn0029155	Men-b	34.2502	61.7359	0.849999	5e-05	0.000439361
FBgn0038738	CG4572	22.9568	41.3704	0.849676	0.00075	0.00481143
FBgn0039902	Zip102B	21.3243	38.4197	0.849351	0.0002	0.00152115
FBgn0019938	RpI1	3.85489	6.94305	0.848882	0.00045	0.00307774
FBgn0039381	SppL	21.1119	38.0131	0.848438	0.0001	0.000814779
FBgn0052409	CG32409	31.7211	57.1122	0.848354	0.00575	0.0259347
FBgn0040153	l(1)G0469	31.0909	55.9425	0.84745	0.00175	0.00975706
FBgn0266410	CG45050	71.9555	129.424	0.846934	0.0009	0.00564371
FBgn0011766	E2f1	19.1883	34.5026	0.84648	0.00025	0.00185089
FBgn0027580	CG1516	20.6812	37.1688	0.845772	0.00015	0.00118398
FBgn0260960	Baldspot	128.882	231.503	0.844979	0.00035	0.00246841
FBgn0052207	CR32207	16.1596	29.0193	0.844616	0.00165	0.00929012
FBgn0030628	CG9114	4.10583	7.3716	0.844305	0.0032	0.0161953
FBgn0262732	mbf1	63.6485	114.267	0.844208	0.0003	0.00215924
FBgn0030520	Pdcd4	50.2247	90.0853	0.842895	0.00015	0.00118398
FBgn0039360	CLS	10.8585	19.4431	0.840425	0.0016	0.00905555
FBgn0260985	RfC4	11.6717	20.8961	0.840211	0.00185	0.0102098
FBgn0030067	Rbm13	9.26974	16.5878	0.839518	0.0025	0.0132193
FBgn0050115	GEFmeso	5.31526	9.50927	0.839194	0.0008	0.00508712
FBgn0261270	SelD	63.5986	113.621	0.837162	0.00015	0.00118398
FBgn0038989	CG6937	24.9259	44.498	0.836096	0.0005	0.00338349
FBgn0015245	Hsp60	88.7325	158.38	0.835858	0.0001	0.000814779
FBgn0046687	Tre1	34.6352	61.8209	0.835857	0.0002	0.00152115
FBgn0267727	Pen	15.6511	27.9276	0.835423	0.0005	0.00338349
FBgn0011284	RpS4	2302.46	4107.73	0.835163	0.00195	0.0106749
FBgn0037632	Tcp-1eta	107.016	190.908	0.835046	0.0003	0.00215924
FBgn0065032	Arpc3B	110.874	197.767	0.834877	0.0001	0.000814779
FBgn0013997	Nrx-IV	3.55281	6.33494	0.834369	0.0073	0.0314375
FBgn0034087	clu	4.68469	8.3529	0.834323	0.00425	0.0203345
FBgn0040208	Kat60	25.2045	44.9401	0.83432	0.0008	0.00508712
FBgn0035356	CG16986	41.6658	74.2642	0.833802	0.00295	0.0151776
FBgn0038570	Prx5	100.29	178.654	0.83299	0.00055	0.00367377
FBgn0040363	CG11384	3.66461	6.52767	0.832909	0.00345	0.0171962
FBgn0003346	RanGAP	13.6785	24.3592	0.832555	0.00495	0.022985
FBgn0012036	Aldh	332.67	592.084	0.83171	0.00045	0.00307774
FBgn0015527	pen	12.2051	21.7171	0.831345	0.00865	0.0360782
FBgn0041092	tai	6.29214	11.1903	0.830632	0.0001	0.000814779
FBgn0033466	Pal1	24.0109	42.6947	0.830366	0.0108	0.0432997
FBgn0029830	Grip	18.0093	32.0218	0.830315	0.0003	0.00215924
FBgn0036288	CG10660	23.7595	42.2335	0.82988	0.0001	0.000814779
FBgn0038649	CG7718	3.40493	6.05088	0.829518	0.00645	0.0284539
FBgn0263768	CR43685	13.7663	24.4568	0.829092	0.0018	0.00994395
FBgn0026427	Su(var)2-HP2	1.68049	2.98393	0.828334	0.01185	0.0463794
FBgn0015019	Cctgamma	70.0987	124.43	0.827877	0.0002	0.00152115
FBgn0015925	csul	6.92545	12.2914	0.827672	0.0017	0.00951737
FBgn0020910	RpL3	659.997	1171.11	0.827348	0.00125	0.00739045
FBgn0032848	nesd	4.82607	8.55308	0.825596	0.0034	0.0170329
FBgn0039629	CG11842	29.3755	52.0294	0.824716	0.0007	0.00453893
FBgn0004584	Rrp1	12.3607	21.8831	0.824058	0.00055	0.00367377
FBgn0263120	Acsl	15.321	27.1229	0.824003	0.0003	0.00215924
FBgn0035374	mRpS35	36.4496	64.4498	0.822275	0.0005	0.00338349
FBgn0035300	CG1139	10.5482	18.6437	0.821694	0.00125	0.00739045
FBgn0034191	CG6984	18.2798	32.3059	0.821549	0.0013	0.00763618
FBgn0015268	Nap1	278	490.621	0.819525	0.0018	0.00994395
FBgn0030508	CG15760	1.89565	3.34542	0.819491	0.00385	0.0187847
FBgn0261564	CG42678	53.1965	93.7276	0.817143	0.0002	0.00152115
FBgn0039274	CG11920	7.67404	13.5015	0.815058	0.00775	0.0329443
FBgn0259834	out	13.1228	23.0673	0.813775	0.0003	0.00215924
FBgn0015396	jumu	11.0138	19.3472	0.812809	0.00015	0.00118398
FBgn0259938	cwo	18.2958	32.0828	0.810288	0.0001	0.000814779
FBgn0004656	fs(1)h	15.9321	27.8671	0.806625	0.00045	0.00307774
FBgn0002593	RpLP1	2756.86	4821.74	0.806526	0.00125	0.00739045
FBgn0262716	Arp3	109.372	191.258	0.806271	0.0001	0.000814779
FBgn0052296	Mrtf	2.66455	4.65929	0.806217	0.0007	0.00453893
FBgn0033177	CG11141	5.32309	9.30792	0.806195	0.0014	0.00809659
FBgn0034577	cpa	133.779	233.763	0.805197	0.00055	0.00367377
FBgn0062928	pncr009:3L	82.3621	143.854	0.804557	0.00105	0.00642844
FBgn0000064	Ald	226.72	395.818	0.803929	0.0007	0.00453893
FBgn0015756	RpL9	3116.99	5438.28	0.802997	0.003	0.0153766
FBgn0010341	Cdc42	116.763	203.685	0.802757	0.00045	0.00307774
FBgn0039854	CG1635	4.52556	7.89401	0.802662	0.01135	0.0449571
FBgn0043070	MESK2	128.346	223.783	0.802057	0.00035	0.00246841
FBgn0026577	CG8677	2.01479	3.51259	0.801906	0.00115	0.00691975
FBgn0267033	mamo	16.0943	28.0112	0.799452	0.0019	0.0104274
FBgn0003067	Pepck	19.1479	33.3236	0.799356	0.0006	0.00395905
FBgn0051151	wge	4.71673	8.2074	0.799138	0.00055	0.00367377
FBgn0010265	RpS13	4807.04	8355.55	0.797584	0.0038	0.0186329
FBgn0266518	Dpit47	17.0504	29.6262	0.797069	0.00115	0.00691975
FBgn0010435	emp	8.79837	15.2863	0.796932	0.0014	0.00809659
FBgn0038536	CG7655	49.1332	85.3513	0.796713	0.00075	0.00481143
FBgn0263346	CG43427	29.173	50.6629	0.796298	0.0005	0.00338349
FBgn0013269	FK506-bp1	120.653	209.062	0.793071	0.0008	0.00508712
FBgn0250754	CG42232	0.878332	1.52183	0.792967	0.0035	0.0173816
FBgn0021995	Rs1	9.12026	15.8002	0.7928	0.0038	0.0186329
FBgn0035707	CG8368	6.46919	11.2061	0.792631	0.0017	0.00951737
FBgn0004133	blow	16.9161	29.2999	0.792501	0.01195	0.0467203
FBgn0038673	CG14286	10.7726	18.653	0.792046	0.009	0.0372945
FBgn0031696	Bub1	2.77478	4.80243	0.791391	0.0025	0.0132193
FBgn0005278	Sam-S	115.788	200.35	0.791036	0.00065	0.00424768
FBgn0036187	RIOK1	5.07039	8.76767	0.790098	0.0036	0.0177887
FBgn0026252	msk	25.1542	43.4947	0.790037	0.0003	0.00215924
FBgn0036462	mRpL39	31.2332	53.9902	0.789615	0.00095	0.00589934
FBgn0030659	CG9215	3.88375	6.71103	0.789085	0.00785	0.0332912
FBgn0262975	cnc	86.7662	149.824	0.788062	0.0011	0.00667809
FBgn0024754	Flo1	32.3618	55.8334	0.786837	0.0045	0.0212868
FBgn0036921	RhoGDI	608.921	1050.51	0.786766	0.00135	0.00787452
FBgn0014127	barr	3.79945	6.54848	0.785369	0.00405	0.0196021
FBgn0015663	Dot	6.14708	10.5933	0.785172	0.0069	0.0300847
FBgn0038149	GILT1	62.1606	107.083	0.784652	0.0008	0.00508712
FBgn0037044	CG10585	7.0253	12.1012	0.784524	0.0058	0.026106
FBgn0264979	CG4267	26.4828	45.605	0.784133	0.0012	0.00717687
FBgn0003978	vls	22.8452	39.3207	0.783402	0.0052	0.023931
FBgn0039215	CG6695	6.88576	11.8502	0.783228	0.001	0.00617102
FBgn0010909	msn	41.4198	71.2651	0.782874	0.00035	0.00246841
FBgn0086904	Nacalpha	2074.03	3568.1	0.782721	0.00365	0.0180112
FBgn0038407	CG6126	11.2596	19.3696	0.782643	0.00125	0.00739045
FBgn0034247	CG6484	44.2452	76.0711	0.781826	0.00195	0.0106749
FBgn0042085	Bap170	1.12475	1.93324	0.781416	0.0098	0.0400142
FBgn0261933	SmD1	51.7203	88.8749	0.781045	0.0013	0.00763618
FBgn0035517	CG1265	24.6645	42.3448	0.779749	0.00715	0.0309757
FBgn0015320	Ubc2	22.2201	38.1322	0.779145	0.0004	0.00277597
FBgn0028530	mTTF	11.2238	19.2472	0.778081	0.00215	0.0116059
FBgn0029504	CHES-1-like	3.9699	6.80704	0.777923	0.0015	0.00855646
FBgn0040364	CG11378	35.0848	60.1257	0.777135	0.00115	0.00691975
FBgn0005654	lat	7.34504	12.586	0.776972	0.00155	0.0088139
FBgn0037279	CG1129	104.664	179.322	0.776786	0.00195	0.0106749
FBgn0032191	CG5734	24.1244	41.3322	0.776774	0.00095	0.00589934
FBgn0015393	hoip	236.037	404.399	0.776765	0.00035	0.00246841
FBgn0027084	Aats-lys	29.4296	50.3889	0.775839	0.0005	0.00338349
FBgn0001981	esg	78.511	134.407	0.775643	0.0007	0.00453893
FBgn0011774	Irbp	4.41053	7.54972	0.775469	0.00625	0.0277179
FBgn0031119	CG1812	3.908	6.68802	0.775148	0.00245	0.0130056
FBgn0036318	Wbp2	294.281	503.419	0.774569	0.00105	0.00642844
FBgn0263510	nclb	15.1703	25.9231	0.772986	0.00125	0.00739045
FBgn0033342	CG8258	96.9089	165.546	0.772529	0.00085	0.00537987
FBgn0052407	CG32407	61.5571	105.155	0.772522	0.0002	0.00152115
FBgn0039241	CG11089	8.71288	14.8831	0.772453	0.0064	0.0282563
FBgn0036030	CG6767	61.8439	105.638	0.772428	0.0005	0.00338349
FBgn0034734	CG4554	1.14142	1.9481	0.771239	0.0042	0.0201218
FBgn0086370	sra	29.3176	50.0253	0.770889	0.01075	0.0432109
FBgn0259708	CG42362	25.9785	44.2951	0.769829	0.001	0.00617102
FBgn0010313	corto	13.6339	23.2429	0.769599	0.0036	0.0177887
FBgn0030529	Clic	72.1642	122.953	0.768751	0.0002	0.00152115
FBgn0034628	Acox57D-p	4.38343	7.46802	0.768664	0.0058	0.026106
FBgn0039051	CG17109	59.2968	100.998	0.768305	0.0047	0.0220029
FBgn0002778	mnd	18.4824	31.4748	0.768044	0.0017	0.00951737
FBgn0039642	CG11882	12.669	21.5679	0.767584	0.00345	0.0171962
FBgn0266282	jnj	2.34772	3.99337	0.766351	0.006	0.0268394
FBgn0036544	sff	5.82145	9.89072	0.764696	0.0006	0.00395905
FBgn0035534	mRpS6	45.7377	77.7062	0.764645	0.00175	0.00975706
FBgn0250850	rig	7.73696	13.1421	0.764351	0.00105	0.00642844
FBgn0031980	RpL36A	4183.62	7100.15	0.763098	0.00205	0.0111492
FBgn0038924	CG6028	126.575	214.787	0.762909	0.00145	0.00833692
FBgn0038115	CG7966	11.2938	19.1584	0.762444	0.00205	0.0111492
FBgn0026059	Mhcl	3.56089	6.03998	0.762305	0.00115	0.00691975
FBgn0035473	mge	137.181	232.574	0.761614	0.0007	0.00453893
FBgn0015546	spel1	3.04711	5.16417	0.761098	0.00535	0.0244144
FBgn0027363	Stam	25.6008	43.3754	0.760687	0.00045	0.00307774
FBgn0025394	inc	5.99515	10.1511	0.759774	0.0017	0.00951737
FBgn0039857	RpL6	1154.92	1954.09	0.7587	0.00245	0.0130056
FBgn0033699	RpS11	3274.6	5537.95	0.758033	0.00365	0.0180112
FBgn0027291	l(1)G0156	211.551	357.581	0.757265	0.0007	0.00453893
FBgn0040827	CG13315	787.033	1330.2	0.75715	0.0018	0.00994395
FBgn0264490	Eip93F	14.1224	23.8689	0.757143	0.0036	0.0177887
FBgn0037669	Ibf2	21.1179	35.6851	0.756855	0.00385	0.0187847
FBgn0083970	CG34134	32.841	55.4692	0.75619	0.0046	0.0216561
FBgn0038787	CG4360	10.9723	18.5275	0.755805	0.0011	0.00667809
FBgn0037810	sle	2.36299	3.98813	0.755098	0.0048	0.0223842
FBgn0016131	Cdk4	11.6706	19.6952	0.754972	0.00345	0.0171962
FBgn0035626	lin-28	23.8733	40.2639	0.754089	0.0016	0.00905555
FBgn0038552	CG18012	20.3455	34.3067	0.753779	0.0014	0.00809659
FBgn0011640	lark	36.7188	61.914	0.753749	0.00625	0.0277179
FBgn0261703	gce	1.60985	2.71299	0.752954	0.01275	0.0492103
FBgn0261854	aPKC	44.8411	75.5127	0.751899	0.00225	0.0120917
FBgn0083975	Nlg4	7.58598	12.7729	0.751677	0.00145	0.00833692
FBgn0032815	CG10462	6.29955	10.6066	0.751643	0.0021	0.011387
FBgn0002914	Myb	19.9124	33.516	0.751181	0.00125	0.00739045
FBgn0005624	Psc	4.10401	6.90017	0.749596	0.0018	0.00994395
FBgn0020309	crol	23.3663	39.28	0.749363	0.00095	0.00589934
FBgn0002626	RpL32	1872.51	3146.47	0.748766	0.0013	0.00763618
FBgn0261445	sgl	47.0749	78.997	0.746839	0.0006	0.00395905
FBgn0037552	CG7800	4.16644	6.9887	0.746207	0.01085	0.043452
FBgn0033749	achi	4.46281	7.48567	0.746178	0.0072	0.0311303
FBgn0259685	crb	5.81833	9.75777	0.745947	0.00075	0.00481143
FBgn0004396	CrebA	20.7671	34.8023	0.744883	0.0035	0.0173816
FBgn0265276	l(3)neo38	22.1476	37.1103	0.744672	0.0041	0.0197648
FBgn0036121	CG6310	27.8037	46.5865	0.744634	0.00245	0.0130056
FBgn0032782	Rab9	12.7725	21.3981	0.744438	0.0027	0.014146
FBgn0030351	CG1840	16.4579	27.5659	0.744101	0.00695	0.0302541
FBgn0030968	CG7322	12.5632	21.038	0.743794	0.0059	0.0265122
FBgn0037351	RpL13A	1119.15	1873.15	0.743069	0.0014	0.00809659
FBgn0033153	Gadd45	28.1683	47.1369	0.742783	0.0015	0.00855646
FBgn0266053	Patr-1	5.36691	8.97303	0.741502	0.00205	0.0111492
FBgn0028737	Ef1beta	1824.9	3050.55	0.741254	0.0036	0.0177887
FBgn0030894	CG7192	6.19285	10.3484	0.740733	0.00635	0.0280697
FBgn0036397	CG8783	4.02851	6.73146	0.740675	0.0081	0.0342312
FBgn0038244	CG7987	8.47443	14.1599	0.74062	0.00105	0.00642844
FBgn0086899	tlk	9.54149	15.9325	0.739687	0.0015	0.00855646
FBgn0028380	fal	13.0871	21.8454	0.739188	0.0048	0.0223842
FBgn0003278	RpI135	6.1749	10.3033	0.738614	0.0024	0.0127965
FBgn0027081	Aats-thr	70.5318	117.667	0.738358	0.0008	0.00508712
FBgn0040007	RpL38	7078.84	11797.5	0.7369	0.0049	0.0227918
FBgn0086710	RpL30	1843.33	3071.39	0.736579	0.0025	0.0132193
FBgn0005777	PpD3	31.4205	52.3279	0.735872	0.00105	0.00642844
FBgn0027055	CSN3	13.7325	22.8669	0.735664	0.00175	0.00975706
FBgn0000711	flw	48.1605	80.174	0.735282	0.0006	0.00395905
FBgn0037327	PEK	15.122	25.1703	0.735069	0.00115	0.00691975
FBgn0037874	Tctp	1858.29	3092.43	0.734761	0.00485	0.0225883
FBgn0037891	CG5214	87.0635	144.843	0.734353	0.00035	0.00246841
FBgn0023215	Mnt	12.0842	20.0991	0.734011	0.002	0.0109266
FBgn0262511	Vha44	131.475	218.46	0.732577	0.00935	0.0384515
FBgn0020306	dom	3.98129	6.61471	0.732442	0.0015	0.00855646
FBgn0025693	ZnT41F	21.7516	36.1083	0.73121	0.00135	0.00787452
FBgn0024364	CG11417	4.55864	7.56508	0.730752	0.0062	0.0275187
FBgn0261606	RpL27A	6145.69	10197.4	0.730557	0.00745	0.0318938
FBgn0037275	CG14655	4.10077	6.79959	0.729553	0.0114	0.0451058
FBgn0020272	mst	6.17768	10.2362	0.728536	0.00275	0.0143388
FBgn0263396	sqd	265.317	439.577	0.728397	0.0114	0.0451058
FBgn0263998	Ack-like	4.51086	7.47149	0.727995	0.0031	0.0157775
FBgn0039757	RpS7	3172.43	5253.95	0.727817	0.00555	0.025137
FBgn0250837	dUTPase	144.653	239.37	0.726649	0.0009	0.00564371
FBgn0034569	dgt3	5.28488	8.74301	0.726259	0.0097	0.0396506
FBgn0024352	Hop	142.633	235.808	0.725303	0.00105	0.00642844
FBgn0033052	SCAP	5.85903	9.68054	0.724426	0.0018	0.00994395
FBgn0039930	CG11077	98.3408	162.463	0.724246	0.00115	0.00691975
FBgn0039240	CG3744	2.082	3.43784	0.723535	0.00845	0.0354345
FBgn0003676	T-cp1	144.824	238.889	0.722039	0.00125	0.00739045
FBgn0032702	CG10376	39.8077	65.6317	0.721346	0.0023	0.012342
FBgn0024236	foi	7.28114	11.9932	0.719976	0.0017	0.00951737
FBgn0037482	CG10055	6.22759	10.2563	0.719766	0.00415	0.0199704
FBgn0010409	RpL18A	3463.03	5695.1	0.717685	0.0051	0.0235506
FBgn0030456	CG4332	4.85344	7.98124	0.717606	0.0073	0.0314375
FBgn0011818	oaf	11.2444	18.4854	0.717179	0.00165	0.00929012
FBgn0035213	CG2199	4.10785	6.75247	0.717033	0.0066	0.0289861
FBgn0024187	syd	3.82504	6.28647	0.716776	0.00345	0.0171962
FBgn0004403	RpS14a	5343.91	8782.21	0.716689	0.0081	0.0342312
FBgn0051343	CG31343	36.3749	59.7732	0.716555	0.0011	0.00667809
FBgn0033471	CG12134	8.71808	14.3248	0.71643	0.0058	0.026106
FBgn0034158	CG5522	5.20837	8.55629	0.716153	0.00305	0.0155814
FBgn0033649	pyr	8.63885	14.1876	0.715721	0.0018	0.00994395
FBgn0053094	Synd	37.109	60.9385	0.715586	0.00095	0.00589934
FBgn0032988	Tif-IA	34.8597	57.2137	0.714798	0.0011	0.00667809
FBgn0011705	rost	91.0634	149.419	0.714419	0.0013	0.00763618
FBgn0031321	Tgt	8.19884	13.4521	0.714338	0.00605	0.0269963
FBgn0024957	Irp-1B	8.07951	13.2524	0.713914	0.00285	0.0147681
FBgn0013325	RpL11	2722.69	4465.15	0.713674	0.00605	0.0269963
FBgn0036502	CG7841	40.2445	65.9925	0.713508	0.00245	0.0130056
FBgn0039466	CG5521	2.48475	4.07434	0.713466	0.00285	0.0147681
FBgn0023528	CG2924	15.2115	24.935	0.713008	0.00385	0.0187847
FBgn0051450	mRpS18A	49.8026	81.6065	0.712461	0.0033	0.0166163
FBgn0033059	CG7845	17.2343	28.2312	0.712007	0.00355	0.0175977
FBgn0030086	CG7033	204.881	335.577	0.711857	0.0013	0.00763618
FBgn0036920	CG8004	40.2468	65.9202	0.711846	0.00145	0.00833692
FBgn0030969	CG7288	4.80821	7.87272	0.71136	0.0129	0.0496657
FBgn0032889	CG9331	157.088	256.851	0.709359	0.0018	0.00994395
FBgn0052425	CG32425	60.938	99.6225	0.709129	0.0029	0.01497
FBgn0002031	l(2)37Cc	164.729	269.254	0.708874	0.0018	0.00994395
FBgn0261385	scra	2.2686	3.70754	0.708658	0.0122	0.0474755
FBgn0027087	Aats-his	21.8376	35.6766	0.708162	0.0042	0.0201218
FBgn0010438	mtSSB	110.441	180.374	0.707723	0.00165	0.00929012
FBgn0039328	CHKov2	9.53681	15.5621	0.706458	0.00745	0.0318938
FBgn0037998	CG4848	5.85403	9.54461	0.705256	0.00495	0.022985
FBgn0036188	CG7339	28.0649	45.7484	0.704953	0.003	0.0153766
FBgn0243512	puc	70.8533	115.478	0.704713	0.00185	0.0102098
FBgn0030582	CG14411	6.58439	10.7261	0.703999	0.00375	0.0184293
FBgn0034142	CG8306	18.257	29.736	0.703764	0.0016	0.00905555
FBgn0032694	MESR3	19.9812	32.534	0.703306	0.00245	0.0130056
FBgn0038063	Octbeta2R	3.67121	5.97688	0.703137	0.0057	0.0257412
FBgn0035726	CG9953	16.7759	27.3074	0.702902	0.00505	0.0233694
FBgn0032244	RfC3	12.1461	19.7512	0.701444	0.0085	0.035603
FBgn0039756	CG9743	252.273	409.851	0.700113	0.0021	0.011387
FBgn0031741	CG11034	13.2313	21.4913	0.699797	0.00275	0.0143388
FBgn0031530	pgant2	5.33971	8.67188	0.699584	0.0043	0.0205195
FBgn0035253	CG7971	20.4847	33.266	0.699502	0.0092	0.0380218
FBgn0028916	CG33090	6.9783	11.33	0.6992	0.00325	0.0164254
FBgn0020412	JIL-1	6.61995	10.7416	0.69832	0.0019	0.0104274
FBgn0026761	Trap1	11.4301	18.5464	0.698294	0.00275	0.0143388
FBgn0033302	Cyp6a14	12.6424	20.5063	0.697799	0.0062	0.0275187
FBgn0015521	RpS21	5082.61	8242.72	0.69755	0.0084	0.0352657
FBgn0262127	kibra	5.16916	8.38069	0.697138	0.00345	0.0171962
FBgn0052344	CG32344	8.43304	13.6605	0.695888	0.0043	0.0205195
FBgn0027329	Tcp-1zeta	125.582	203.375	0.69551	0.0016	0.00905555
FBgn0024804	Dbp80	36.4373	58.9905	0.695066	0.0029	0.01497
FBgn0010415	Sdc	141.038	228.128	0.693763	0.00575	0.0259347
FBgn0033844	bbc	47.3488	76.5793	0.693629	0.00145	0.00833692
FBgn0034570	CG10543	5.93894	9.59856	0.692612	0.0026	0.0136948
FBgn0016041	Tom40	137.569	222.331	0.692554	0.0028	0.0145646
FBgn0011016	SsRbeta	187.883	303.406	0.691416	0.00215	0.0116059
FBgn0267195	CR45635	42.3816	68.2635	0.687678	0.0053	0.0242883
FBgn0261597	RpS26	2180.24	3511.24	0.687494	0.0064	0.0282563
FBgn0001987	Gli	15.943	25.6287	0.684836	0.0029	0.01497
FBgn0036052	CG10809	7.81691	12.5635	0.684571	0.00535	0.0244144
FBgn0021814	Vps28	64.1836	103.153	0.684512	0.004	0.019412
FBgn0024992	CG2658	4.97744	7.99207	0.683165	0.0081	0.0342312
FBgn0034422	CG7137	13.0119	20.8857	0.682683	0.00785	0.0332912
FBgn0020767	Spred	8.0958	12.9917	0.682346	0.0024	0.0127965
FBgn0014189	Hel25E	83.1246	133.377	0.68216	0.00115	0.00691975
FBgn0263144	bin3	4.27196	6.84602	0.680367	0.00445	0.0210962
FBgn0020907	Scp2	253.589	406.339	0.680193	0.0063	0.0278941
FBgn0036422	CG3868	343.656	550.554	0.679919	0.00225	0.0120917
FBgn0036213	RpL10Ab	2527.1	4047.7	0.679616	0.00795	0.0336759
FBgn0032444	CG5525	230.693	369.33	0.678937	0.0029	0.01497
FBgn0039183	Dis3	3.02758	4.84641	0.67875	0.00905	0.0374589
FBgn0033212	CG1399	23.4274	37.4627	0.677259	0.00285	0.0147681
FBgn0031896	CG4502	10.7259	17.1452	0.676709	0.0044	0.0208957
FBgn0034223	Tes	8.14759	13.0228	0.676596	0.0033	0.0166163
FBgn0034728	rad50	3.17356	5.07216	0.676497	0.0101	0.0410693
FBgn0030286	CG1657	1.73168	2.76763	0.676477	0.0122	0.0474755
FBgn0037894	Ranbp9	4.03877	6.45476	0.676446	0.0088	0.0365634
FBgn0034401	CG15100	29.3865	46.9583	0.676223	0.0018	0.00994395
FBgn0033241	CG2915	29.1763	46.614	0.675965	0.0035	0.0173816
FBgn0031738	CG9171	7.02511	11.2234	0.675912	0.0044	0.0208957
FBgn0032961	CG1416	139.734	223.096	0.674978	0.00205	0.0111492
FBgn0024183	vig	29.6127	47.2763	0.674901	0.00215	0.0116059
FBgn0041188	Atx2	12.9936	20.74	0.674616	0.0034	0.0170329
FBgn0036302	sowah	10.5716	16.8669	0.674007	0.00515	0.0237412
FBgn0017579	RpL14	991.98	1582.61	0.673922	0.0028	0.0145646
FBgn0035586	CG10671	12.9821	20.7093	0.673762	0.0065	0.0286163
FBgn0266019	rudhira	14.9718	23.8608	0.67239	0.0032	0.0161953
FBgn0036833	CG3819	36.5787	58.2696	0.671739	0.0035	0.0173816
FBgn0031458	aph-1	22.4099	35.6576	0.670077	0.0049	0.0227918
FBgn0025381	rush	95.2977	151.626	0.670002	0.0019	0.0104274
FBgn0260632	dl	50.4036	80.1884	0.669867	0.00255	0.0134444
FBgn0038869	CG3353	9.45645	15.024	0.667895	0.0101	0.0410693
FBgn0035872	CG7185	16.7326	26.5782	0.667578	0.00455	0.0214579
FBgn0263776	CG43693	151.084	239.873	0.666916	0.0032	0.0161953
FBgn0034138	RpS15	2266.87	3598.23	0.666588	0.00595	0.0266596
FBgn0023095	caps	16.4088	26.0208	0.665197	0.00245	0.0130056
FBgn0037255	Fip1	11.2156	17.7831	0.664991	0.00465	0.0218158
FBgn0030052	CG12065	38.4314	60.9342	0.664967	0.00375	0.0184293
FBgn0038805	TFAM	37.9094	60.1004	0.664817	0.0029	0.01497
FBgn0062442	Cisd2	192.213	304.691	0.664637	0.00215	0.0116059
FBgn0004391	shtd	3.88575	6.15795	0.664258	0.00905	0.0374589
FBgn0035753	RpL18	1425.69	2258.75	0.663862	0.00565	0.0255261
FBgn0052369	CG32369	15.9245	25.2155	0.663065	0.0025	0.0132193
FBgn0032512	CG9305	8.49727	13.4539	0.662952	0.00615	0.0273638
FBgn0023177	Pp4-19C	8.47622	13.4191	0.662794	0.00855	0.0357986
FBgn0038533	CG7523	87.7689	138.899	0.66226	0.0045	0.0212868
FBgn0032223	GATAd	5.04336	7.97656	0.661381	0.0107	0.0430417
FBgn0265101	Sgt1	54.059	85.4974	0.661345	0.0038	0.0186329
FBgn0037328	RpL35A	2206.03	3488.38	0.661108	0.00665	0.0291703
FBgn0000412	D1	138.249	218.574	0.660852	0.00235	0.0125855
FBgn0034498	CG16868	3.15715	4.99112	0.660743	0.0096	0.0393158
FBgn0003862	trx	4.7939	7.57015	0.659122	0.0091	0.0376515
FBgn0040389	mRpL14	81.5969	128.818	0.658748	0.00335	0.0168368
FBgn0033978	Cyp6a23	28.8306	45.4549	0.656833	0.00345	0.0171962
FBgn0026372	RpL23A	2299.48	3624.03	0.656285	0.01205	0.0470097
FBgn0036099	CG11811	14.2627	22.4725	0.65591	0.0122	0.0474755
FBgn0032849	mRpS18B	48.214	75.9448	0.6555	0.00535	0.0244144
FBgn0033309	CG8735	14.6396	23.0306	0.653675	0.00765	0.032583
FBgn0015039	Cyp9b2	57.8621	91.0113	0.653427	0.0048	0.0223842
FBgn0028471	Nab2	7.51376	11.8165	0.653199	0.005	0.0231974
FBgn0038961	CG13850	21.4593	33.7194	0.651978	0.00465	0.0218158
FBgn0015778	rin	102.677	161.325	0.651861	0.0043	0.0205195
FBgn0027086	Aats-ile	22.1568	34.7884	0.650855	0.00305	0.0155814
FBgn0028372	isopeptidase-T-3	6.4308	10.0953	0.650614	0.00765	0.032583
FBgn0036668	CG9715	5.23658	8.22017	0.650543	0.00345	0.0171962
FBgn0011703	RnrL	12.0837	18.9642	0.650215	0.00535	0.0244144
FBgn0022069	Nnp-1	16.0361	25.166	0.650158	0.00385	0.0187847
FBgn0086676	spin	106.424	166.954	0.649631	0.00455	0.0214579
FBgn0030354	Upf1	5.25952	8.24849	0.649199	0.00695	0.0302541
FBgn0040064	yip2	81.8643	128.236	0.64749	0.0032	0.0161953
FBgn0010803	Aats-trp	6.9517	10.8879	0.64729	0.0129	0.0496657
FBgn0030400	CG11138	32.1802	50.3998	0.647246	0.0115	0.0454187
FBgn0014020	Rho1	311.067	487.047	0.646837	0.004	0.019412
FBgn0052068	CG32068	140.643	220.177	0.646622	0.0034	0.0170329
FBgn0036124	CG7839	4.19857	6.56882	0.645737	0.01115	0.0443753
FBgn0026313	X11L	4.84794	7.58175	0.645159	0.0062	0.0275187
FBgn0032156	CG13124	12.5824	19.6704	0.644619	0.0061	0.0271859
FBgn0043456	CG4747	20.7886	32.4735	0.643473	0.00395	0.0192295
FBgn0040237	bor	18.3098	28.5985	0.643321	0.00375	0.0184293
FBgn0263930	dally	17.1226	26.7172	0.641868	0.00335	0.0168368
FBgn0026679	IntS4	8.06175	12.5765	0.641563	0.007	0.0304351
FBgn0022349	CG1910	39.1914	61.1136	0.640957	0.0035	0.0173816
FBgn0024996	eIF2B-beta	51.6477	80.491	0.640122	0.00465	0.0218158
FBgn0028507	CG3793	22.1109	34.4586	0.640107	0.0096	0.0393158
FBgn0038546	CG7379	8.55765	13.335	0.639935	0.01125	0.0446261
FBgn0014391	sun	385.012	599.946	0.639929	0.0037	0.0182331
FBgn0016726	RpL29	1452.71	2263.65	0.639905	0.00535	0.0244144
FBgn0010247	Parp	12.3496	19.2363	0.639368	0.00455	0.0214579
FBgn0003732	Top2	20.8887	32.5311	0.639097	0.00395	0.0192295
FBgn0035388	CG2162	15.708	24.4575	0.638779	0.00745	0.0318938
FBgn0044826	Pak3	36.1736	56.3212	0.638743	0.0065	0.0286163
FBgn0038286	CG6966	9.2832	14.4498	0.638356	0.0071	0.0308206
FBgn0010352	Nc73EF	29.0473	45.2133	0.638342	0.0034	0.0170329
FBgn0000181	bic	1075.12	1673.39	0.638276	0.01165	0.0458112
FBgn0005533	RpS17	3511.83	5460.48	0.636803	0.0117	0.0459413
FBgn0010416	TH1	8.6645	13.4631	0.63582	0.0097	0.0396506
FBgn0033113	Spn42Dc	37.1912	57.7841	0.63571	0.01225	0.0476019
FBgn0039186	CG5746	8.35601	12.9727	0.634589	0.01045	0.0422238
FBgn0036825	RpL26	3122.61	4846.1	0.634071	0.0108	0.0432997
FBgn0264707	RhoGEF3	5.05977	7.85086	0.633778	0.00785	0.0332912
FBgn0029763	CG4165	2.98918	4.63778	0.633687	0.0105	0.0423627
FBgn0004855	RpII15	93.2855	144.7	0.633337	0.0066	0.0289861
FBgn0034802	CG3800	542.535	841.33	0.632955	0.01105	0.044139
FBgn0031216	Zir	4.42203	6.84871	0.631124	0.007	0.0304351
FBgn0029785	RpL35	3009.95	4658.64	0.630169	0.0103	0.0417575
FBgn0262734	Rbp2	101.939	157.582	0.628398	0.0067	0.0293304
FBgn0261885	osa	3.72137	5.75258	0.628374	0.0073	0.0314375
FBgn0266694	CR45184	65.0973	100.591	0.627824	0.00555	0.025137
FBgn0011211	blw	527.197	814.602	0.627752	0.0121	0.0471709
FBgn0030731	Mfe2	24.2985	37.5351	0.627373	0.01255	0.0485592
FBgn0003514	sqh	387.16	597.212	0.625311	0.00585	0.0262984
FBgn0004364	18w	3.01	4.63933	0.624154	0.012	0.046882
FBgn0040777	CG14767	64.6549	99.6267	0.623773	0.006	0.0268394
FBgn0038369	Arpc3A	55.2225	85.024	0.622614	0.0047	0.0220029
FBgn0031698	Ncoa6	4.63985	7.14286	0.622423	0.00605	0.0269963
FBgn0024432	Dlc90F	440.168	677.481	0.622127	0.0053	0.0242883
FBgn0004687	Mlc-c	327.344	503.815	0.622088	0.00665	0.0291703
FBgn0038723	CG6195	20.614	31.718	0.621679	0.0087	0.0362172
FBgn0040227	eIF-3p66	118.04	181.592	0.62143	0.0044	0.0208957
FBgn0053113	Rtnl1	147.495	226.882	0.621278	0.006	0.0268394
FBgn0040066	wds	14.4526	22.1841	0.618194	0.00775	0.0329443
FBgn0033101	CG9436	50.3842	77.3161	0.617797	0.0064	0.0282563
FBgn0037093	Cdk12	4.40693	6.76234	0.617749	0.0103	0.0417575
FBgn0013469	klu	5.51409	8.45813	0.617216	0.00925	0.0381558
FBgn0020497	emb	9.83113	15.0749	0.616722	0.00485	0.0225883
FBgn0250788	beta-Spec	5.84836	8.96332	0.616001	0.01045	0.0422238
FBgn0038964	Nop56	95.8891	146.932	0.615714	0.0052	0.023931
FBgn0003053	peb	20.65	31.6411	0.615658	0.00505	0.0233694
FBgn0033317	CG8635	22.1736	33.9479	0.614481	0.00815	0.0344291
FBgn0030018	slpr	10.8217	16.5681	0.614478	0.0083	0.034954
FBgn0062413	Ctr1A	14.6814	22.4448	0.61239	0.00725	0.0312717
FBgn0029152	Mkrn1	10.9404	16.7165	0.611608	0.00845	0.0354345
FBgn0025777	homer	6.89664	10.5339	0.611073	0.0104	0.0421
FBgn0263740	eIF-2gamma	71.0896	108.533	0.610427	0.0044	0.0208957
FBgn0035195	Sac1	34.3044	52.3717	0.610394	0.00545	0.0247667
FBgn0032404	RpL7-like	183.731	280.371	0.609745	0.00515	0.0237412
FBgn0261439	SdhA	129.416	197.473	0.609636	0.0076	0.0324464
FBgn0039214	puf	2.50917	3.82698	0.608994	0.00765	0.032583
FBgn0027506	EDTP	8.44183	12.871	0.608497	0.0104	0.0421
FBgn0035896	CG6983	16.9719	25.8699	0.608126	0.0113	0.0447917
FBgn0263979	Caf1	18.9627	28.9006	0.607936	0.00875	0.0363835
FBgn0029881	pigs	22.6034	34.4493	0.607933	0.0065	0.0286163
FBgn0083962	CG34126	8.23924	12.5519	0.607318	0.00535	0.0244144
FBgn0011661	Moe	97.5451	148.573	0.607028	0.0128	0.0493682
FBgn0051363	Jupiter	198.411	302.025	0.606179	0.00835	0.0351237
FBgn0031818	CG9536	21.1696	32.217	0.605826	0.006	0.0268394
FBgn0001197	His2Av	716.912	1089.53	0.603844	0.0087	0.0362172
FBgn0036058	CG6707	95.043	144.358	0.603	0.00635	0.0280697
FBgn0033816	CG4679	9.14068	13.8766	0.602283	0.01205	0.0470097
FBgn0033087	Hsepi	6.44506	9.77892	0.601481	0.0129	0.0496657
FBgn0037120	CG11247	19.1437	29.0236	0.600353	0.0086	0.0359387
FBgn0036853	mRpL21	37.6047	56.9809	0.599565	0.0111	0.0442899
FBgn0010434	cora	44.8543	67.9222	0.598639	0.0063	0.0278941
FBgn0032717	CG10600	7.89123	11.9479	0.59843	0.00935	0.0384515
FBgn0032029	CG17292	42.994	65.0917	0.59834	0.0075	0.0320699
FBgn0036515	CG12304	94.6351	143.24	0.597985	0.0061	0.0271859
FBgn0019960	CG6455	32.2031	48.7178	0.597251	0.00595	0.0266596
FBgn0001941	ifc	242.587	366.988	0.597231	0.01115	0.0443753
FBgn0261278	grp	47.4285	71.7484	0.597193	0.01075	0.0432109
FBgn0040080	pins	10.6534	16.1117	0.596795	0.0088	0.0365634
FBgn0026323	Tak1	26.7843	40.4977	0.596451	0.00835	0.0351237
FBgn0034362	CG5323	50.1976	75.8602	0.595724	0.01135	0.0449571
FBgn0083123	Uhg5	134.978	203.894	0.595094	0.0075	0.0320699
FBgn0019890	Smg5	29.4175	44.3978	0.593813	0.0067	0.0293304
FBgn0010516	wal	152.649	230.222	0.592811	0.0067	0.0293304
FBgn0030692	mRpS30	17.1507	25.8631	0.592627	0.00905	0.0374589
FBgn0260012	pds5	5.36527	8.08461	0.591526	0.01145	0.0452542
FBgn0266717	Bruce	3.98575	5.99789	0.589604	0.00935	0.0384515
FBgn0036239	Pop2	45.6421	68.6776	0.589476	0.0062	0.0275187
FBgn0262782	Mdh1	180.908	272.166	0.589229	0.00735	0.0315902
FBgn0042138	CG18815	101.673	152.857	0.588243	0.0071	0.0308206
FBgn0031836	CG11050	53.9134	81.0511	0.588188	0.00595	0.0266596
FBgn0032350	CG6287	33.9962	51.0171	0.585607	0.0094	0.0386132
FBgn0035424	CG11505	8.26151	12.3921	0.584949	0.00795	0.0336759
FBgn0015296	Shc	22.8522	34.2683	0.584543	0.01185	0.0463794
FBgn0039774	CDase	40.3134	60.4025	0.583347	0.00675	0.0295255
FBgn0023477	Tal	60.4404	90.5132	0.582617	0.0087	0.0362172
FBgn0034091	mrj	37.9016	56.7095	0.581332	0.0102	0.0414449
FBgn0039450	CG5484	33.3378	49.8551	0.580582	0.00925	0.0381558
FBgn0031374	CG7337	11.0758	16.5595	0.580249	0.0108	0.0432997
FBgn0031670	CG3887	270.41	403.981	0.579136	0.00785	0.0332912
FBgn0030276	Dlic	46.0067	68.7097	0.578671	0.00935	0.0384515
FBgn0020279	lig	10.6137	15.8408	0.577719	0.0105	0.0423627
FBgn0038349	AOX3	19.4137	28.9391	0.575942	0.0097	0.0396506
FBgn0033918	CG8531	53.7168	80.0417	0.575379	0.0082	0.0345731
FBgn0031263	CG2789	988.123	1472.16	0.575176	0.0127	0.0490522
FBgn0030718	CG9172	171.072	254.857	0.575088	0.01045	0.0422238
FBgn0027080	Aats-tyr	40.012	59.6041	0.57498	0.00985	0.0401881
FBgn0263599	l(3)72Ab	8.08404	12.0348	0.574069	0.0085	0.035603
FBgn0022893	Df31	346.611	515.89	0.573745	0.0125	0.0484347
FBgn0015790	Rab11	118.451	176.206	0.572976	0.0077	0.0327574
FBgn0033551	CG7222	50.8334	75.5568	0.571785	0.012	0.046882
FBgn0034258	eIF3-S8	85.8447	127.426	0.569858	0.0108	0.0432997
FBgn0019886	Letm1	22.7857	33.8028	0.569017	0.00845	0.0354345
FBgn0043903	dome	17.9523	26.5935	0.566903	0.00985	0.0401881
FBgn0019644	ATPsyn-b	687.055	1014.11	0.561715	0.01225	0.0476019
FBgn0003391	shg	8.19039	12.0841	0.56111	0.00975	0.039825
FBgn0015949	hrg	34.0662	50.1845	0.558903	0.0108	0.0432997
FBgn0052428	CG32428	90.1223	132.76	0.558869	0.0126	0.0487179
FBgn0038400	CG5903	119.337	175.614	0.557365	0.01215	0.0473318
FBgn0033879	CG6543	63.3548	93.1068	0.555432	0.0117	0.0459413
FBgn0021967	Pdsw	249.494	365.861	0.552292	0.0106	0.0427027
FBgn0014163	fax	28.0304	41.0948	0.551962	0.01275	0.0492103
FBgn0013987	MAPk-Ak2	98.1959	143.592	0.548241	0.01175	0.0461043
FBgn0037750	Whamy	74.6477	109.082	0.547248	0.0124	0.0481675
FBgn0025117	und	78.807	115.15	0.547118	0.01185	0.0463794
FBgn0260944	Rbp1	204.018	296.691	0.540265	0.01245	0.0483272
FBgn0033124	Tsp42Ec	493.963	337.455	-0.549709	0.01195	0.0467203
FBgn0261274	Ero1L	56.5281	38.5664	-0.551624	0.0109	0.043604
FBgn0259979	CG17337	173.968	118.545	-0.553384	0.01175	0.0461043
FBgn0259927	CG42450	21.1128	14.3458	-0.557496	0.0084	0.0352657
FBgn0031633	Fnta	113.047	76.8016	-0.557719	0.01125	0.0446261
FBgn0037758	CG9467	43.3073	29.3062	-0.563405	0.0089	0.0369365
FBgn0259239	CG42337	20.8221	14.0623	-0.566283	0.0107	0.0430417
FBgn0012034	AcCoAS	103.29	69.6963	-0.567553	0.01025	0.0416014
FBgn0000395	cv-2	53.8716	36.2673	-0.570855	0.0102	0.0414449
FBgn0037012	Rcd2	51.0667	34.3104	-0.573735	0.01155	0.0455004
FBgn0030432	CG4404	58.1141	39.0015	-0.575361	0.00895	0.0371299
FBgn0033010	Atf6	17.8196	11.9577	-0.575531	0.01145	0.0452542
FBgn0035333	CG1317	27.5838	18.4897	-0.577099	0.0081	0.0342312
FBgn0052066	CG32066	113.017	75.5407	-0.581218	0.0068	0.0297202
FBgn0004910	Eip63F-1	31.6171	21.1034	-0.583229	0.01125	0.0446261
FBgn0035094	CG9380	140.565	93.6191	-0.586364	0.0106	0.0427027
FBgn0028741	fab1	6.63689	4.41875	-0.586869	0.01255	0.0485592
FBgn0262801	twr	726.375	481.605	-0.592865	0.00735	0.0315902
FBgn0051469	CG31469	90.5672	59.9027	-0.596366	0.01165	0.0458112
FBgn0039808	CG12071	16.7464	11.0716	-0.596987	0.01225	0.0476019
FBgn0015614	CanB2	194.593	128.322	-0.600694	0.008	0.0338613
FBgn0261020	wol	63.3977	41.7245	-0.603534	0.0072	0.0311303
FBgn0014009	Rab2	438.641	288.055	-0.606696	0.0072	0.0311303
FBgn0035944	CG5021	61.2663	40.2219	-0.607112	0.0085	0.035603
FBgn0030608	Lsd-2	54.0582	35.4387	-0.609187	0.00755	0.032271
FBgn0046114	Gclm	213.756	140.043	-0.610099	0.0054	0.0245909
FBgn0034717	CG5819	59.1002	38.7097	-0.610468	0.0052	0.023931
FBgn0259740	CG42394	1641.06	1074.2	-0.611367	0.00685	0.0298787
FBgn0259227	CG42327	8.77536	5.72967	-0.615006	0.00655	0.0288131
FBgn0035529	CG1319	96.476	62.7616	-0.620287	0.0051	0.0235506
FBgn0259108	futsch	4.27545	2.78111	-0.620417	0.0066	0.0289861
FBgn0040729	CG15126	677.636	440.446	-0.621546	0.00925	0.0381558
FBgn0052196	CG32196	64.7778	42.065	-0.622877	0.00695	0.0302541
FBgn0001296	kar	61.2856	39.789	-0.623178	0.0043	0.0205195
FBgn0003462	Sod	1979.69	1284.01	-0.624619	0.00735	0.0315902
FBgn0267002	unc-104	17.2119	11.1494	-0.626448	0.00645	0.0284539
FBgn0040623	Spase12	726.63	469.947	-0.628724	0.0048	0.0223842
FBgn0058002	CG40002	807.875	520.561	-0.634064	0.00435	0.0207307
FBgn0003159	ptr	7.10551	4.56397	-0.63865	0.0087	0.0362172
FBgn0026324	Taf10b	57.0154	36.5777	-0.640389	0.0116	0.0456477
FBgn0261999	CG42817	14.5359	9.2876	-0.646245	0.00345	0.0171962
FBgn0011742	Arp2	65.4313	41.7945	-0.646668	0.004	0.019412
FBgn0034543	CG30152	446.085	284.844	-0.647147	0.00675	0.0295255
FBgn0042213	CG18731	93.7706	59.8518	-0.647741	0.00615	0.0273638
FBgn0263316	Mrp4	15.1711	9.65908	-0.651373	0.0028	0.0145646
FBgn0015240	Hr96	97.7512	62.2214	-0.651704	0.00355	0.0175977
FBgn0028577	pUf68	70.2133	44.6083	-0.654433	0.00475	0.0221987
FBgn0016715	Reg-2	79.7223	50.6101	-0.655559	0.0047	0.0220029
FBgn0051040	Cog7	16.4149	10.4203	-0.655609	0.0054	0.0245909
FBgn0038088	CG10126	472.891	298.2	-0.665229	0.0025	0.0132193
FBgn0037340	CG14671	56.1973	35.4324	-0.665434	0.00685	0.0298787
FBgn0261995	CG42813	81.6634	51.4723	-0.665895	0.00385	0.0187847
FBgn0053774	CG33774	800.977	504.662	-0.666443	0.0042	0.0201218
FBgn0046302	CG10650	658.223	414.217	-0.668189	0.0052	0.023931
FBgn0038975	Nrx-1	32.7383	20.5978	-0.668486	0.0033	0.0166163
FBgn0039259	CG11781	461.184	289.947	-0.669555	0.00465	0.0218158
FBgn0037678	CG16749	129.148	81.1048	-0.671164	0.00395	0.0192295
FBgn0036337	AdenoK	139.053	86.6063	-0.683086	0.0021	0.011387
FBgn0031995	CG8475	10.2048	6.3528	-0.683787	0.0042	0.0201218
FBgn0001258	ImpL3	167.071	103.988	-0.684042	0.003	0.0153766
FBgn0262483	Rbp	13.3121	8.28362	-0.684409	0.0022	0.0118523
FBgn0013531	MED20	19.5297	12.1455	-0.685249	0.0078	0.0331439
FBgn0025709	CG8083	22.7956	14.17	-0.685923	0.00445	0.0210962
FBgn0038675	CG6013	25.8098	16.0334	-0.686841	0.01065	0.0428883
FBgn0040309	Jafrac1	468.544	291.005	-0.68714	0.0018	0.00994395
FBgn0015576	alpha-Est8	9.2987	5.76746	-0.689092	0.0063	0.0278941
FBgn0086757	cbs	7.8487	4.867	-0.689421	0.0112	0.0444928
FBgn0002719	Men	135.941	84.1604	-0.691772	0.00145	0.00833692
FBgn0001123	Galphas	106.414	65.863	-0.692155	0.00125	0.00739045
FBgn0036945	Ssk	4043.05	2499.17	-0.693997	0.01025	0.0416014
FBgn0003008	or	75.8749	46.8009	-0.697086	0.00655	0.0288131
FBgn0063498	GstE2	31.6071	19.4647	-0.699385	0.00585	0.0262984
FBgn0050269	CG30269	507.239	312.122	-0.700557	0.0019	0.0104274
FBgn0052485	CG32485	102.849	63.2661	-0.70103	0.00165	0.00929012
FBgn0031245	CG3625	424.32	260.997	-0.701119	0.0017	0.00951737
FBgn0034902	CG5532	186.287	114.584	-0.701126	0.00235	0.0125855
FBgn0262620	CR43144	86.0339	52.9016	-0.701593	0.00865	0.0360782
FBgn0030183	CG15309	110.51	67.9089	-0.702502	0.0024	0.0127965
FBgn0032400	CG6770	3533.02	2169.19	-0.70375	0.00725	0.0312717
FBgn0028658	adat	101.91	62.5641	-0.703886	0.00295	0.0151776
FBgn0000416	Sap-r	858.581	526.86	-0.704534	0.00715	0.0309757
FBgn0036184	PCID2	18.5493	11.3787	-0.705036	0.00635	0.0280697
FBgn0010225	Gel	30.1398	18.4614	-0.707155	0.01185	0.0463794
FBgn0035087	CG2765	47.806	29.2816	-0.707199	0.0015	0.00855646
FBgn0010497	dmGlut	24.7611	15.1422	-0.7095	0.0018	0.00994395
FBgn0033995	GPHR	19.371	11.8342	-0.710943	0.00285	0.0147681
FBgn0030208	PPP4R2r	38.814	23.6674	-0.713676	0.0018	0.00994395
FBgn0261550	CG42668	43.814	26.7107	-0.713974	0.00355	0.0175977
FBgn0031184	CG14615	25.6199	15.6139	-0.714429	0.00395	0.0192295
FBgn0031299	CG4629	25.6385	15.5753	-0.719047	0.0114	0.0451058
FBgn0051549	CG31549	72.6445	44.1108	-0.719721	0.00125	0.00739045
FBgn0030349	CG10353	10.5647	6.40991	-0.720872	0.00205	0.0111492
FBgn0030245	CG1637	131.239	79.4686	-0.723739	0.0011	0.00667809
FBgn0028879	CG15270	3.01073	1.82278	-0.723976	0.0086	0.0359387
FBgn0036090	CG8009	57.3487	34.7163	-0.724147	0.0025	0.0132193
FBgn0035484	CG11594	14.088	8.51902	-0.725705	0.00405	0.0196021
FBgn0035246	CG13928	280.479	169.595	-0.725801	0.0051	0.0235506
FBgn0038617	CG12333	9.19081	5.53705	-0.731073	0.00505	0.0233694
FBgn0042094	Adk3	84.8604	51.1066	-0.73158	0.01215	0.0473318
FBgn0031099	CG17065	82.0627	49.3649	-0.733243	0.00075	0.00481143
FBgn0032124	CG17855	33.1249	19.8779	-0.736751	0.00145	0.00833692
FBgn0030955	CG6891	276.035	165.615	-0.737015	0.00535	0.0244144
FBgn0015623	Cpr	310.675	185.949	-0.740495	0.0014	0.00809659
FBgn0030800	CG9104	14.9434	8.91117	-0.745826	0.00495	0.022985
FBgn0034031	CG12963	191.791	114.341	-0.746198	0.0008	0.00508712
FBgn0025684	MFS18	46.1671	27.5006	-0.747404	0.0032	0.0161953
FBgn0260862	Vti1	53.3109	31.6873	-0.750527	0.0009	0.00564371
FBgn0033793	CG3955	22.9642	13.6488	-0.750612	0.00455	0.0214579
FBgn0024361	Tsp2A	1238.94	734.309	-0.754645	0.0017	0.00951737
FBgn0250830	CG12547	19.919	11.785	-0.757194	0.0014	0.00809659
FBgn0050344	CG30344	31.6494	18.6984	-0.759266	0.00085	0.00537987
FBgn0030613	Rab3-GEF	4.47654	2.6423	-0.760591	0.0083	0.034954
FBgn0051451	CR31451	209.928	123.682	-0.763265	0.00055	0.00367377
FBgn0001223	Hsp22	1464.11	861.996	-0.764268	0.0022	0.0118523
FBgn0015038	Cyp9b1	13.0924	7.70566	-0.76474	0.01245	0.0483272
FBgn0030997	CG7990	25.2793	14.8554	-0.766969	0.00115	0.00691975
FBgn0026787	Nhe1	59.9804	35.2469	-0.766993	0.0009	0.00564371
FBgn0039928	Cals	61.7436	36.1838	-0.770945	0.00055	0.00367377
FBgn0020379	Rfx	2.7921	1.63617	-0.77103	0.0076	0.0324464
FBgn0259749	mmy	112.888	66.1284	-0.771544	0.0005	0.00338349
FBgn0053533	lectin-37Db	761.333	445.948	-0.77165	0.0025	0.0132193
FBgn0051810	CG31810	31.6571	18.5371	-0.772113	0.0014	0.00809659
FBgn0000057	adp	9.41935	5.49984	-0.776238	0.003	0.0153766
FBgn0025702	srpk79D	10.8981	6.34766	-0.779781	0.00085	0.00537987
FBgn0037973	CG18547	168.395	97.9768	-0.781334	0.00065	0.00424768
FBgn0032447	PICK1	12.8783	7.48658	-0.782558	0.0034	0.0170329
FBgn0038465	Irc	8.07997	4.69578	-0.782985	0.003	0.0153766
FBgn0039291	CG13663	64.857	37.6777	-0.78355	0.00105	0.00642844
FBgn0024315	Picot	102.651	59.579	-0.784871	0.00035	0.00246841
FBgn0033140	CG12836	77.7476	45.0996	-0.785682	0.0012	0.00717687
FBgn0051140	CG31140	33.2197	19.2619	-0.786288	0.0007	0.00453893
FBgn0039326	CG10562	49.6961	28.8093	-0.786598	0.0004	0.00277597
FBgn0032085	CG9555	36.2563	20.9967	-0.788066	0.00125	0.00739045
FBgn0266569	CG42259	83.8598	48.5239	-0.789283	0.00165	0.00929012
FBgn0029118	Sucb	43.2709	24.9824	-0.792486	0.0006	0.00395905
FBgn0038043	CG17202	40.4582	23.283	-0.797155	0.00165	0.00929012
FBgn0032515	loqs	26.239	15.0746	-0.799594	0.0018	0.00994395
FBgn0035035	CG3570	36.0581	20.7047	-0.800362	0.00505	0.0233694
FBgn0039900	Syt7	23.2532	13.3487	-0.800728	0.00035	0.00246841
FBgn0036111	Aps	277.551	159.261	-0.801362	0.0006	0.00395905
FBgn0243513	cnir	15.9277	9.13897	-0.801437	0.00995	0.0405049
FBgn0013342	nSyb	158.661	90.8688	-0.804087	0.0018	0.00994395
FBgn0032000	CG8372	174.013	99.3384	-0.808775	0.00015	0.00118398
FBgn0035542	DOR	78.5676	44.8309	-0.809439	0.00055	0.00367377
FBgn0038082	CG5724	8.34322	4.74836	-0.813173	0.00685	0.0298787
FBgn0034275	CG5002	35.1568	19.9409	-0.818073	0.00035	0.00246841
FBgn0026319	Traf4	52.894	29.9729	-0.819447	0.0003	0.00215924
FBgn0010041	GstD5	75.5566	42.8057	-0.819755	0.0005	0.00338349
FBgn0033903	CG8323	18.0369	10.2147	-0.820296	0.0019	0.0104274
FBgn0034262	swi2	7.98584	4.50964	-0.824431	0.00285	0.0147681
FBgn0053169	CG33169	248.133	140.064	-0.82503	0.00065	0.00424768
FBgn0015371	chn	18.2758	10.3161	-0.825044	0.00105	0.00642844
FBgn0085359	CG34330	741.556	418.56	-0.825122	0.0001	0.000814779
FBgn0047135	CG32276	961.126	542.471	-0.82518	0.0004	0.00277597
FBgn0014427	CG11899	55.4991	31.3083	-0.825919	0.00225	0.0120917
FBgn0025335	CG4585	178.162	100.31	-0.828732	0.0002	0.00152115
FBgn0038686	CG5555	20.5585	11.5699	-0.829353	0.0004	0.00277597
FBgn0263199	Galk	108.164	60.7433	-0.83242	0.00035	0.00246841
FBgn0034736	CG6018	276.342	155.111	-0.833152	0.00035	0.00246841
FBgn0033138	Tsp42Eq	506.061	283.986	-0.833494	0.00015	0.00118398
FBgn0033784	CG13322	8.33002	4.67376	-0.833736	0.00305	0.0155814
FBgn0040507	ACXD	12.595	7.06664	-0.833753	0.0003	0.00215924
FBgn0030668	CG8128	39.8701	22.3547	-0.83473	0.00015	0.00118398
FBgn0030341	p24-1	48.0783	26.922	-0.8366	0.0005	0.00338349
FBgn0037913	fabp	1893.52	1058.16	-0.839514	0.00605	0.0269963
FBgn0031579	CG15422	1529.57	853.974	-0.840867	0.0001	0.000814779
FBgn0266101	CG44838	15.8314	8.8374	-0.841094	0.0016	0.00905555
FBgn0010583	dock	21.4381	11.9647	-0.841391	0.0003	0.00215924
FBgn0051064	CG31064	12.3904	6.89718	-0.845145	0.00045	0.00307774
FBgn0036142	CG7616	5.10448	2.84101	-0.84536	0.00995	0.0405049
FBgn0029925	CG3040	54.8113	30.4819	-0.84652	0.00045	0.00307774
FBgn0042103	CG18746	35.2998	19.6239	-0.84705	0.00025	0.00185089
FBgn0004228	mex1	1441.61	800.863	-0.848056	0.00035	0.00246841
FBgn0031069	Pmp70	28.8447	16.0225	-0.848205	0.0014	0.00809659
FBgn0037885	CG17721	33.8106	18.7382	-0.851492	0.00255	0.0134444
FBgn0051133	Slimp	29.1432	16.123	-0.854038	0.0007	0.00453893
FBgn0085421	Epac	58.9365	32.5902	-0.854723	0.00025	0.00185089
FBgn0030897	Frq1	12.8972	7.13158	-0.854762	0.0001	0.000814779
FBgn0263106	DnaJ-1	296.716	163.938	-0.855931	0.0002	0.00152115
FBgn0034086	CG8441	19.4852	10.7497	-0.858087	0.0035	0.0173816
FBgn0027621	Pfrx	57.9453	31.9666	-0.858127	0.0004	0.00277597
FBgn0035791	CG8539	14.0089	7.7236	-0.859	0.0025	0.0132193
FBgn0031170	CG1718	25.4157	13.9849	-0.861843	0.00025	0.00185089
FBgn0025641	DAAM	4.30932	2.36938	-0.862952	0.0013	0.00763618
FBgn0036105	Blos4	22.7175	12.4795	-0.864242	0.00535	0.0244144
FBgn0039205	CG13623	88.5616	48.617	-0.865221	0.0022	0.0118523
FBgn0053977	CG33977	215.734	118.335	-0.86638	0.0002	0.00152115
FBgn0000504	dsx	10.4746	5.73207	-0.869772	0.0029	0.01497
FBgn0030174	CG15312	46.3886	25.3063	-0.874273	0.00095	0.00589934
FBgn0039461	CG5500	11.9191	6.49772	-0.87527	0.00965	0.0394908
FBgn0031535	CG12795	76.2903	41.5571	-0.876406	0.00765	0.032583
FBgn0015520	nonA-l	5.38026	2.92928	-0.877129	0.003	0.0153766
FBgn0263236	SP1029	5.54483	3.01604	-0.878487	0.00265	0.0139244
FBgn0030336	CG1578	22.7613	12.3702	-0.879708	0.0002	0.00152115
FBgn0265991	Zasp52	49.1331	26.6868	-0.880571	0.0086	0.0359387
FBgn0038466	CG8907	99.622	54.1097	-0.880578	0.0001	0.000814779
FBgn0029800	lin-52	80.0397	43.4148	-0.882531	0.00045	0.00307774
FBgn0014342	mia	7.08211	3.83061	-0.886606	0.0024	0.0127965
FBgn0262962	CG43273	30.5121	16.5005	-0.88687	0.00345	0.0171962
FBgn0030679	CG8206	147.346	79.399	-0.892017	5e-05	0.000439361
FBgn0266347	nAChRalpha4	1.20965	0.651244	-0.893322	0.01025	0.0416014
FBgn0085370	Pde11	28.4451	15.2954	-0.895084	5e-05	0.000439361
FBgn0050502	fa2h	390.473	209.771	-0.896405	5e-05	0.000439361
FBgn0037028	CG3618	29.7588	15.969	-0.898039	0.0001	0.000814779
FBgn0034950	Pask	4.9206	2.63812	-0.899325	0.0016	0.00905555
FBgn0261808	cu	157.489	84.4144	-0.899689	0.0001	0.000814779
FBgn0031395	CG10874	52.9548	28.3469	-0.901571	0.0001	0.000814779
FBgn0086675	fne	2.90618	1.55074	-0.906168	0.0055	0.0249626
FBgn0264001	bru-3	63.4131	33.8279	-0.906568	0.00285	0.0147681
FBgn0053508	ppk13	17.7604	9.47389	-0.906634	0.00055	0.00367377
FBgn0016672	Ipp	210.272	112.06	-0.907989	5e-05	0.000439361
FBgn0052039	CG32039	362.001	192.832	-0.908652	0.0001	0.000814779
FBgn0035907	GstO1	109.653	58.3371	-0.910454	5e-05	0.000439361
FBgn0035043	CG4781	331.943	176.349	-0.912498	0.0003	0.00215924
FBgn0031632	CG15628	12.9779	6.89371	-0.9127	5e-05	0.000439361
FBgn0035475	CG10866	8.80503	4.67394	-0.913689	0.004	0.019412
FBgn0024244	drm	30.2354	15.9957	-0.91856	5e-05	0.000439361
FBgn0261049	Vps45	17.8701	9.45136	-0.918956	0.0001	0.000814779
FBgn0001145	Gs2	56.5983	29.9321	-0.919062	5e-05	0.000439361
FBgn0038053	CG18549	104.464	55.1802	-0.920788	5e-05	0.000439361
FBgn0039927	CG11155	121.247	63.9383	-0.923197	0.00015	0.00118398
FBgn0032727	CG10623	92.4458	48.5314	-0.929688	5e-05	0.000439361
FBgn0004629	Cys	429.202	224.86	-0.932631	5e-05	0.000439361
FBgn0010381	Drs	57.3708	30.0291	-0.933954	0.00455	0.0214579
FBgn0037106	CG11307	7.28496	3.79928	-0.939194	0.0053	0.0242883
FBgn0037724	Fst	991.868	515.935	-0.942959	0.0001	0.000814779
FBgn0260942	bond	18.0186	9.36304	-0.944441	0.00255	0.0134444
FBgn0035677	CG13293	18.0845	9.3957	-0.944679	0.00515	0.0237412
[truncated: 823 more rows]

## Sheet: hits for gene categories
peptide hormones				receptors				secretive process				TFs
Tk				AstA-R2				or				mirr
DH31				AstC-R2				nSyb				ptx1
NPF				CCHa1-R				Vps45				esg
Nplp2				CCKLR-17D3				Syt1				NK7.1
Mip				CG12290				CanB				Drm
Gpb5				CG13229				Rab3-GEF				Nlp
CCAP				CG13575				Rab3				hbn
ITP				CG30340				Rim				mamo
sNPF				CG32547				Syt7				exex
CCHa2				CG33639				CanB2				dac
AstA				CrzR				Snap25				fer1
CCHa1				ETHR				AP-1sigma				sug
Orcokinin				NPFR				Sytalpha				poxn
AstC				Rya-R								Nlp
				sNPF-R								pros
				Tre1
				TrissinR
				DH44-R2
				Pdfr
