# Supplementary material for: A hierarchical transcription factor cascade regulates enteroendocrine cell diversity and plasticity in Drosophila
Source: Nat Commun. 2022 Oct 31;13:6525. doi: 10.1038/s41467-022-34270-0 (PMC9622890; doi:10.1038/s41467-022-34270-0)
Supplement: Supplementary file 5 — Supplementary Data 2 [file 41467_2022_34270_MOESM5_ESM.xlsx]

## Sheet: Sheet1
No.	Gene symbol
1	CCHa2
2	CG34212
3	AstA
4	CG9568
5	lcs
6	Npc2b
7	CG34386
8	CG16826
9	CCHa1
10	CG30183
11	Ag5r
12	CG34458
13	NLaz
14	7B2
15	LysP
16	CG44142
17	CG12934
18	Mip
19	CG7191
20	CG14989
21	CG42249
22	CG33109
23	Ssk
24	Mal-A3
25	CG10301
26	nau
27	GILT3
28	Nep1
29	Fer1
30	CG34190
31	Mal-A2
32	CG2930
33	Kaz-m1
34	CG10165
35	CG30371
36	CG10621
37	snoRNA:U31:54Ec
38	fa2h
39	CG18744
40	CG43678
41	CG3857
42	GILT2
43	Dh31
44	CG43110
45	CG9312
46	CG42826
47	Mal-B1
48	Idgf3
49	Scgdelta
50	Est-6
51	CG45116
52	CG5171
53	CG40439
54	CG9500
55	yellow-d
56	Sgs8
57	LysD
58	ppk17
59	CG31345
60	snoRNA:Me28S-A774b
61	CG43679
62	CG42714
63	CG13492
64	Cyp9h1
65	CngA
66	Tsp2A
67	CG1275
68	CG4629
69	mir-3642
70	AstC
71	Fst
72	Tsp29Fb
73	CG13575
74	Mur29B
75	Vm26Aa
76	CG10505
77	CG13229
78	Ance
79	CG14662
80	BG642312
81	CG14374
82	snoRNA:Me28S-U3344b
83	CG45080
84	CG14292
85	mir-970
86	sut2
87	CR44079
88	GstD8
89	5.8SrRNA-Psi:CR45857
90	Tsp42Eq
91	CG13947
92	CG42578
93	CG12824
94	CG13318
95	CG10650
96	CG34324
97	CG14963
98	CheB74a
99	Poxn
100	Zip42C.1
101	vari
102	mir-929
103	Sur
104	CG34430
105	CG44008
106	CR43310
107	mir-984
108	Ac78C
109	CG32053
110	CG13135
111	CG12194
112	CG42827
113	lectin-37Db
114	CG30148
115	mir-982
116	snoRNA:Psi18S-640c
117	Vha16-4
118	CG30411
119	CngB
120	snoRNA:Psi18S-841c
121	CG7381
122	Dic2
123	CG32198
124	ppk13
125	CG10026
126	CG12310
127	Drip
128	Tsp42Eb
129	Cyp28a5
130	Gr28b
131	RYa
132	CG31454
133	CG8249
134	CG9826
135	CG13566
136	CG34290
137	CG30340
138	CG12825
139	Amyrel
140	CG13946
141	Nach
142	CG8907
143	CG34045
144	CG5819
145	CG15642
146	CG15169
147	CG8642
148	CG3270
149	Tk
150	CG13004
151	Muc68D
152	sisA
153	CG14195
154	CG15211
155	CG10483
156	CG8712
157	Try29F
158	CG8708
159	CR41597
160	dpr5
161	Ire1
162	Gpb5
163	CG42335
164	HGTX
165	Pif1B
166	CG43630
167	GC
168	hbn
169	CG7370
170	atilla
171	Gnmt
172	Nep2
173	snoRNA:Me28S-C437
174	CG5191
175	Buffy
176	mesh
177	CG5002
178	CG9072
179	CG34115
180	G6P
181	CG1688
182	PH4alphaPV
183	LysS
184	Cpr
185	CG9631
186	CG34034
187	CG10911
188	smp-30
189	CG11317
190	Hsp70Aa
191	CG12926
192	CG11149
193	NijA
194	CG31097
195	CG34457
196	CG14693
197	LysB
198	CG31924
199	TrissinR
200	CG14695
201	CG3703
202	Cyp28d1
203	CG7582
204	CG3987
205	Cyp311a1
206	Cyp309a2
207	tau
208	CG33281
209	CG42272
210	Lcp65Ag2
211	CG31862
212	CG12746
213	CG8654
214	CG9717
215	CG31810
216	CG13314
217	CG12817
218	IA-2
219	Nlg4
220	CG34451
221	CG6836
222	CR6434
223	CG6184
224	CG15614
225	sNPF
226	CG9380
227	CG13086
228	CG14377
229	CG3906
230	CG5418
231	Rgk2
232	CAH2
233	ETHR
234	CG44247
235	CG6041
236	CG13704
237	CG34031
238	prt
239	CG8501
240	CG4630
241	CG14131
242	CCAP
243	CecC
244	CG17715
245	CG4375
246	CG6908
247	Cyp6t1
248	lectin-24Db
249	CG9336
250	CycJ
