# Supplementary material for: A hierarchical transcription factor cascade regulates enteroendocrine cell diversity and plasticity in Drosophila
Source: Nat Commun. 2022 Oct 31;13:6525. doi: 10.1038/s41467-022-34270-0 (PMC9622890; doi:10.1038/s41467-022-34270-0)
Supplement: Supplementary file 6 — Supplementary Data 3 [file 41467_2022_34270_MOESM6_ESM.xlsx]

## Sheet: gene list
FBgn0033124
FBgn0261274
FBgn0259979
FBgn0259927
FBgn0031633
FBgn0037758
FBgn0259239
FBgn0012034
FBgn0000395
FBgn0037012
FBgn0030432
FBgn0033010
FBgn0035333
FBgn0052066
FBgn0004910
FBgn0035094
FBgn0028741
FBgn0262801
FBgn0051469
FBgn0039808
FBgn0015614
FBgn0261020
FBgn0014009
FBgn0035944
FBgn0030608
FBgn0046114
FBgn0034717
FBgn0259740
FBgn0259227
FBgn0035529
FBgn0259108
FBgn0040729
FBgn0052196
FBgn0001296
FBgn0003462
FBgn0267002
FBgn0040623
FBgn0058002
FBgn0003159
FBgn0026324
FBgn0261999
FBgn0011742
FBgn0034543
FBgn0042213
FBgn0263316
FBgn0015240
FBgn0028577
FBgn0016715
FBgn0051040
FBgn0038088
FBgn0037340
FBgn0261995
FBgn0053774
FBgn0046302
FBgn0038975
FBgn0039259
FBgn0037678
FBgn0036337
FBgn0031995
FBgn0001258
FBgn0262483
FBgn0013531
FBgn0025709
FBgn0038675
FBgn0040309
FBgn0015576
FBgn0086757
FBgn0002719
FBgn0001123
FBgn0036945
FBgn0003008
FBgn0063498
FBgn0050269
FBgn0052485
FBgn0031245
FBgn0034902
FBgn0262620
FBgn0030183
FBgn0032400
FBgn0028658
FBgn0000416
FBgn0036184
FBgn0010225
FBgn0035087
FBgn0010497
FBgn0033995
FBgn0030208
FBgn0261550
FBgn0031184
FBgn0031299
FBgn0051549
FBgn0030349
FBgn0030245
FBgn0028879
FBgn0036090
FBgn0035484
FBgn0035246
FBgn0038617
FBgn0042094
FBgn0031099
FBgn0032124
FBgn0030955
FBgn0015623
FBgn0030800
FBgn0034031
FBgn0025684
FBgn0260862
FBgn0033793
FBgn0024361
FBgn0250830
FBgn0050344
FBgn0030613
FBgn0051451
FBgn0001223
FBgn0015038
FBgn0030997
FBgn0026787
FBgn0039928
FBgn0020379
FBgn0259749
FBgn0053533
FBgn0051810
FBgn0000057
FBgn0025702
FBgn0037973
FBgn0032447
FBgn0038465
FBgn0039291
FBgn0024315
FBgn0033140
FBgn0051140
FBgn0039326
FBgn0032085
FBgn0266569
FBgn0029118
FBgn0038043
FBgn0032515
FBgn0035035
FBgn0039900
FBgn0036111
FBgn0243513
FBgn0013342
FBgn0032000
FBgn0035542
FBgn0038082
FBgn0034275
FBgn0026319
FBgn0010041
FBgn0033903
FBgn0034262
FBgn0053169
FBgn0015371
FBgn0085359
FBgn0047135
FBgn0014427
FBgn0025335
FBgn0038686
FBgn0263199
FBgn0034736
FBgn0033138
FBgn0033784
FBgn0040507
FBgn0030668
FBgn0030341
FBgn0037913
FBgn0031579
FBgn0266101
FBgn0010583
FBgn0051064
FBgn0036142
FBgn0029925
FBgn0042103
FBgn0004228
FBgn0031069
FBgn0037885
FBgn0051133
FBgn0085421
FBgn0030897
FBgn0263106
FBgn0034086
FBgn0027621
FBgn0035791
FBgn0031170
FBgn0025641
FBgn0036105
FBgn0039205
FBgn0053977
FBgn0000504
FBgn0030174
FBgn0039461
FBgn0031535
FBgn0015520
FBgn0263236
FBgn0030336
FBgn0265991
FBgn0038466
FBgn0029800
FBgn0014342
FBgn0262962
FBgn0030679
FBgn0266347
FBgn0085370
FBgn0050502
FBgn0037028
FBgn0034950
FBgn0261808
FBgn0031395
FBgn0086675
FBgn0264001
FBgn0053508
FBgn0016672
FBgn0052039
FBgn0035907
FBgn0035043
FBgn0031632
FBgn0035475
FBgn0024244
FBgn0261049
FBgn0001145
FBgn0038053
FBgn0039927
FBgn0032727
FBgn0004629
FBgn0010381
FBgn0037106
FBgn0037724
FBgn0260942
FBgn0035677
FBgn0001122
FBgn0036106
FBgn0010014
FBgn0028572
FBgn0050296
FBgn0034788
FBgn0037521
FBgn0031968
FBgn0027550
FBgn0026379
FBgn0033983
FBgn0003380
FBgn0033683
FBgn0034518
FBgn0015600
FBgn0001961
FBgn0263593
FBgn0036934
FBgn0027512
FBgn0039084
FBgn0037672
FBgn0032479
FBgn0003423
FBgn0040600
FBgn0014032
FBgn0032911
FBgn0038388
FBgn0262869
FBgn0000535
FBgn0031081
FBgn0030670
FBgn0033815
FBgn0000442
FBgn0023197
FBgn0039132
FBgn0036922
FBgn0030634
FBgn0036942
FBgn0052137
FBgn0028746
FBgn0260745
FBgn0038551
FBgn0263980
FBgn0035024
FBgn0034897
FBgn0028494
FBgn0027556
FBgn0035538
FBgn0005586
FBgn0038916
FBgn0261041
FBgn0001189
FBgn0259822
FBgn0050381
FBgn0023416
FBgn0266685
FBgn0259823
FBgn0038034
FBgn0050154
FBgn0003358
FBgn0040260
FBgn0031858
FBgn0260499
FBgn0037936
FBgn0015316
FBgn0034542
FBgn0024289
FBgn0003892
FBgn0031378
FBgn0051051
FBgn0031253
FBgn0050272
FBgn0029128
FBgn0036545
FBgn0038788
FBgn0004575
FBgn0033812
FBgn0004512
FBgn0029834
FBgn0265301
FBgn0034490
FBgn0264449
FBgn0037070
FBgn0038098
FBgn0031603
FBgn0022987
FBgn0015571
FBgn0030723
FBgn0030716
FBgn0027287
FBgn0036381
FBgn0263200
FBgn0261393
FBgn0031800
FBgn0037715
FBgn0051431
FBgn0036503
FBgn0038734
FBgn0037358
FBgn0030555
FBgn0001235
FBgn0004648
FBgn0027341
FBgn0050463
FBgn0020294
FBgn0036890
FBgn0038304
FBgn0004514
FBgn0262738
FBgn0032449
FBgn0262146
FBgn0035371
FBgn0029105
FBgn0034032
FBgn0086674
FBgn0037974
FBgn0003141
FBgn0034392
FBgn0014903
FBgn0037713
FBgn0015299
FBgn0034942
FBgn0035321
FBgn0038720
FBgn0031268
FBgn0037408
FBgn0038926
FBgn0033132
FBgn0033121
FBgn0046763
FBgn0036144
FBgn0040532
FBgn0087007
FBgn0020372
FBgn0261554
FBgn0005636
FBgn0039487
FBgn0036428
FBgn0030358
FBgn0039647
FBgn0036419
FBgn0026563
FBgn0030797
FBgn0002522
FBgn0038647
FBgn0029761
FBgn0265596
FBgn0044028
FBgn0014343
FBgn0032719
FBgn0051997
FBgn0033945
FBgn0029932
FBgn0032297
FBgn0262475
FBgn0023534
FBgn0050440
FBgn0035756
FBgn0010042
FBgn0040493
FBgn0260653
FBgn0264089
FBgn0036926
FBgn0039644
FBgn0053547
FBgn0037941
FBgn0003165
FBgn0265182
FBgn0040730
FBgn0039932
FBgn0031182
FBgn0053985
FBgn0030522
FBgn0030077
FBgn0010651
FBgn0030403
FBgn0028863
FBgn0034911
FBgn0010473
FBgn0016122
FBgn0010241
FBgn0000477
FBgn0028562
FBgn0036040
FBgn0033973
FBgn0038042
FBgn0035762
FBgn0261089
FBgn0004509
FBgn0085205
FBgn0261673
FBgn0032813
FBgn0264987
FBgn0026428
FBgn0031116
FBgn0037384
FBgn0037736
FBgn0035676
FBgn0037849
FBgn0050345
FBgn0031939
FBgn0032651
FBgn0052204
FBgn0038662
FBgn0035477
FBgn0001991
FBgn0264753
FBgn0262593
FBgn0029095
FBgn0033204
FBgn0030362
FBgn0036875
FBgn0039690
FBgn0037902
FBgn0035914
FBgn0027872
FBgn0259222
FBgn0004117
FBgn0038321
FBgn0085330
FBgn0085353
FBgn0005564
FBgn0010043
FBgn0014469
FBgn0266377
FBgn0013732
FBgn0023023
FBgn0037592
FBgn0030485
FBgn0033724
FBgn0033809
FBgn0020912
FBgn0036257
FBgn0266719
FBgn0033292
FBgn0052187
FBgn0262007
FBgn0030099
FBgn0265262
FBgn0012037
FBgn0086254
FBgn0030954
FBgn0038653
FBgn0085358
FBgn0036143
FBgn0045064
FBgn0010223
FBgn0038693
FBgn0032801
FBgn0034662
FBgn0051116
FBgn0002569
FBgn0263379
FBgn0039277
FBgn0001227
FBgn0051454
FBgn0035265
FBgn0002036
FBgn0262476
FBgn0041707
FBgn0037560
FBgn0013279
FBgn0039068
FBgn0020545
FBgn0019948
FBgn0030816
FBgn0004168
FBgn0032032
FBgn0267041
FBgn0035743
FBgn0026562
FBgn0035076
FBgn0032021
FBgn0023522
FBgn0052198
FBgn0000455
FBgn0264748
FBgn0037107
FBgn0039674
FBgn0033502
FBgn0036935
FBgn0039827
FBgn0011695
FBgn0050371
FBgn0003227
FBgn0038257
FBgn0004882
FBgn0058354
FBgn0038540
FBgn0028949
FBgn0266911
FBgn0039705
FBgn0085419
FBgn0035839
FBgn0004611
FBgn0037515
FBgn0013275
FBgn0038199
FBgn0001099
FBgn0035521
FBgn0031682
FBgn0005677
FBgn0036953
FBgn0259237
FBgn0051015
FBgn0051477
FBgn0033520
FBgn0011288
FBgn0039543
FBgn0025382
FBgn0031716
FBgn0260446
FBgn0034153
FBgn0030011
FBgn0051774
FBgn0003091
FBgn0031277
FBgn0260000
FBgn0033054
FBgn0016054
FBgn0035432
FBgn0262477
FBgn0015037
FBgn0265954
FBgn0039620
FBgn0266346
FBgn0051345
FBgn0086691
FBgn0010040
FBgn0035649
FBgn0026738
FBgn0035452
FBgn0038901
FBgn0050095
FBgn0063495
FBgn0035040
FBgn0037024
FBgn0001230
FBgn0038878
FBgn0039107
FBgn0037046
FBgn0037341
FBgn0004242
FBgn0031463
FBgn0087002
FBgn0033521
FBgn0003429
FBgn0039086
FBgn0266687
FBgn0037238
FBgn0010044
FBgn0085360
FBgn0035887
FBgn0260658
FBgn0037796
FBgn0053143
FBgn0036927
FBgn0266942
FBgn0033234
FBgn0033188
FBgn0265340
FBgn0028396
FBgn0037225
FBgn0263747
FBgn0031906
FBgn0037950
FBgn0038874
FBgn0033518
FBgn0039316
FBgn0029909
FBgn0027586
FBgn0265829
FBgn0262473
FBgn0051100
FBgn0260657
FBgn0053126
FBgn0053012
FBgn0051862
FBgn0002922
FBgn0053993
FBgn0051220
FBgn0004595
FBgn0015032
FBgn0036579
FBgn0024732
FBgn0032116
FBgn0261046
FBgn0265498
FBgn0265496
FBgn0004368
FBgn0039283
FBgn0264443
FBgn0050411
FBgn0039840
FBgn0250871
FBgn0027109
FBgn0008636
FBgn0267252
FBgn0261583
FBgn0261085
FBgn0036725
FBgn0045980
FBgn0266758
FBgn0037687
FBgn0085447
FBgn0262562
FBgn0033205
FBgn0035611
FBgn0039595
FBgn0264745
FBgn0042101
FBgn0038295
FBgn0266227
FBgn0038603
FBgn0036731
FBgn0000565
FBgn0031630
FBgn0036153
FBgn0034479
FBgn0038072
FBgn0037697
FBgn0263748
FBgn0051547
FBgn0051792
FBgn0038202
FBgn0263220
FBgn0038803
FBgn0262742
FBgn0002578
FBgn0028371
FBgn0085407
FBgn0039042
FBgn0259733
FBgn0265376
FBgn0051663
FBgn0263650
FBgn0085486
FBgn0053483
FBgn0030503
FBgn0263111
FBgn0052683
FBgn0016075
FBgn0051973
FBgn0039324
FBgn0032230
FBgn0032087
FBgn0032770
FBgn0030796
FBgn0036501
FBgn0264494
FBgn0020415
FBgn0085404
FBgn0028481
FBgn0037782
FBgn0033720
FBgn0031631
FBgn0030930
FBgn0260867
FBgn0053978
FBgn0039810
FBgn0003308
FBgn0028543
FBgn0034997
FBgn0262605
FBgn0265413
FBgn0032040
FBgn0050089
FBgn0002571
FBgn0030407
FBgn0266412
FBgn0031313
FBgn0036285
FBgn0020906
FBgn0003292
FBgn0011829
FBgn0063368
FBgn0031294
FBgn0050183
FBgn0086913
FBgn0259101
FBgn0033097
FBgn0031717
FBgn0027654
FBgn0262843
FBgn0038140
FBgn0266941
FBgn0037714
FBgn0085732
FBgn0020416
FBgn0265595
FBgn0035103
FBgn0003386
FBgn0037975
FBgn0037513
FBgn0260753
FBgn0024294
FBgn0034512
FBgn0036179
FBgn0033250
FBgn0040717
FBgn0262570
FBgn0034225
FBgn0035936
FBgn0265497
FBgn0263621
FBgn0261929
FBgn0016650
FBgn0036433
FBgn0032484
FBgn0039747
FBgn0037626
FBgn0033130
FBgn0020506
FBgn0000633
FBgn0041195
FBgn0003447
FBgn0033221
FBgn0036789
FBgn0034098
FBgn0053481
FBgn0038461
FBgn0039479
FBgn0263041
FBgn0039681
FBgn0042696
FBgn0032535
FBgn0042627
FBgn0051999
FBgn0040491
FBgn0051814
FBgn0085380
FBgn0033921
FBgn0034139
FBgn0266219
FBgn0028491
FBgn0052194
FBgn0024232
FBgn0034126
FBgn0030348
FBgn0267667
FBgn0030817
FBgn0052506
FBgn0023507
FBgn0050103
FBgn0024150
FBgn0085487
FBgn0040725
FBgn0052750
FBgn0051781
FBgn0036066
FBgn0266591
FBgn0003896
FBgn0038973
FBgn0038198
FBgn0069969
FBgn0000557
FBgn0028496
FBgn0261090
FBgn0020521
FBgn0039064
FBgn0265156
FBgn0010482
FBgn0038979
FBgn0031239
FBgn0033093
FBgn0266579
FBgn0038938
FBgn0040531
FBgn0033775
FBgn0037935
FBgn0013751
FBgn0003867
FBgn0052547
FBgn0031945
FBgn0038074
FBgn0031306
FBgn0000303
FBgn0003130
FBgn0043005
FBgn0025687
FBgn0032022
FBgn0030998
FBgn0267234
FBgn0000279
FBgn0032602
FBgn0045502
FBgn0038846
FBgn0034356
FBgn0265999
FBgn0028490
FBgn0264386
FBgn0027843
FBgn0039102
FBgn0026403
FBgn0265710
FBgn0265737
FBgn0030593
FBgn0265912
FBgn0266836
FBgn0037213
FBgn0037627
FBgn0031636
FBgn0045477
FBgn0035578
FBgn0032840
FBgn0028622
FBgn0011589
FBgn0031861
FBgn0035696
FBgn0267751
FBgn0263397
FBgn0052191
FBgn0039486
FBgn0039641
FBgn0086711
FBgn0243514
FBgn0051202
FBgn0039651
FBgn0019985
FBgn0001319
FBgn0030090
FBgn0027562
FBgn0052984
FBgn0039106
FBgn0023520
FBgn0042119
FBgn0027570
FBgn0085410
FBgn0011279
FBgn0036727
FBgn0031791
FBgn0005558
FBgn0030334
FBgn0259896
FBgn0040097
FBgn0037819
FBgn0053639
FBgn0265798
FBgn0015872
FBgn0037721
FBgn0035957
FBgn0028542
FBgn0031907
FBgn0040102
FBgn0030844
FBgn0054045
FBgn0015550
FBgn0047334
FBgn0038201
FBgn0036101
FBgn0039038
FBgn0028940
FBgn0035656
FBgn0013348
FBgn0263652
FBgn0050052
FBgn0035755
FBgn0040099
FBgn0037519
FBgn0035610
FBgn0036790
FBgn0039821
FBgn0050438
FBgn0028936
FBgn0051358
FBgn0039482
FBgn0051097
FBgn0038839
FBgn0013953
FBgn0033096
FBgn0033742
FBgn0005614
FBgn0054031
FBgn0003137
FBgn0259179
FBgn0040318
FBgn0015035
FBgn0032422
FBgn0036857
FBgn0040091
FBgn0050148
FBgn0264961
FBgn0033368
FBgn0032897
FBgn0036978
FBgn0028527
FBgn0015591
FBgn0039719
FBgn0085480
FBgn0036278
FBgn0045479
FBgn0263780
FBgn0023179
FBgn0085244
FBgn0262945
FBgn0032726
FBgn0267201
FBgn0000411
FBgn0039092
FBgn0011582
FBgn0028963
FBgn0265636
FBgn0024319
FBgn0032734
FBgn0034829
FBgn0032405
FBgn0034784
FBgn0038606
FBgn0033271
FBgn0267689
FBgn0039396
FBgn0035581
FBgn0030870
FBgn0029843
FBgn0036862
FBgn0035385
FBgn0264911
FBgn0262009
FBgn0039807
FBgn0053294
FBgn0043841
FBgn0038541
FBgn0039789
FBgn0015010
FBgn0261362
FBgn0032785
FBgn0042630
FBgn0000299
FBgn0036834
FBgn0000206
FBgn0039844
FBgn0030367
FBgn0050046
FBgn0013972
FBgn0037520
FBgn0085241
FBgn0053329
FBgn0036638
FBgn0029765
FBgn0031288
FBgn0039104
FBgn0033135
FBgn0034996
FBgn0037798
FBgn0035934
FBgn0039008
FBgn0038179
FBgn0036587
FBgn0013467
FBgn0261631
FBgn0033412
FBgn0027563
FBgn0051619
FBgn0028583
FBgn0085426
FBgn0020414
FBgn0036391
FBgn0015714
FBgn0038147
FBgn0003411
FBgn0050106
FBgn0039007
FBgn0087012
FBgn0034935
FBgn0039640
FBgn0266455
FBgn0004169
FBgn0037475
FBgn0052105
FBgn0085219
FBgn0259216
FBgn0033258
FBgn0033769
FBgn0032505
FBgn0264991
FBgn0033027
FBgn0039098
FBgn0037908
FBgn0033222
FBgn0262513
FBgn0000592
FBgn0036262
FBgn0037630
FBgn0063298
FBgn0264002
FBgn0264888
FBgn0033774
FBgn0035495
FBgn0040001
FBgn0035733
FBgn0033367
FBgn0031176
FBgn0033257
FBgn0053281
FBgn0261262
FBgn0003979
FBgn0038652
FBgn0261612
FBgn0032136
FBgn0260868
FBgn0053109
FBgn0038148
FBgn0038797
FBgn0033949
FBgn0032338
FBgn0032337
FBgn0037291
FBgn0004516
FBgn0085415
FBgn0038799
FBgn0037976
FBgn0028875
FBgn0263455
FBgn0040553
FBgn0041337
FBgn0262901
FBgn0028675
FBgn0262008
FBgn0051882
FBgn0045495
FBgn0036713
FBgn0033541
FBgn0031804

## Sheet: GO analysis
Term	Count	%	PValue	Genes	List Total	Pop Hits	Pop Total	Fold Enrichment	Bonferroni	Benjamini	FDR
GO:0007186~G-protein coupled receptor signaling pathway	40	3.81316	3.24123e-14	FBGN0038874, FBGN0261929, FBGN0260446, FBGN0037408, FBGN0030954, FBGN0036713, FBGN0016650, FBGN0036278, FBGN0035385, FBGN0035538, FBGN0027109, FBGN0039396, FBGN0085410, FBGN0264002, FBGN0038541, FBGN0260753, FBGN0036789, FBGN0000206, FBGN0051140, FBGN0029909, FBGN0035610, FBGN0052547, FBGN0038140, FBGN0036790, FBGN0039595, FBGN0053639, FBGN0038201, FBGN0050106, FBGN0010223, FBGN0039747, FBGN02599…	756	143	10996	4.06852	4.20468e-11	4.20468e-11	5.29132e-11
GO:0007218~neuropeptide signaling pathway	23	2.19256	1.00283e-11	FBGN0041707, FBGN0037408, FBGN0032840, FBGN0036790, FBGN0038140, FBGN0040717, FBGN0015591, FBGN0036713, FBGN0039595, FBGN0038201, FBGN0036278, FBGN0050106, FBGN0038147, FBGN0035385, FBGN0027109, FBGN0038199, FBGN0039396, FBGN0264002, FBGN0037976, FBGN0039007, FBGN0260753, FBGN0036789, FBGN0023179	756	58	10996	5.76783	1.30067e-08	6.50336e-09	1.63693e-08
GO:0055085~transmembrane transport	55	5.24309	1.01518e-11	FBGN0025684, FBGN0028562, FBGN0051100, FBGN0053281, FBGN0034784, FBGN0263316, FBGN0036066, FBGN0266346, FBGN0263397, FBGN0261612, FBGN0024315, FBGN0010241, FBGN0034490, FBGN0003429, FBGN0034392, FBGN0033234, FBGN0038938, FBGN0031636, FBGN0050272, FBGN0004512, FBGN0015872, FBGN0262008, FBGN0262007, FBGN0262593, FBGN0030403, FBGN0037238, FBGN0033809, FBGN0005564, FBGN0026787, FBGN0038799, FBGN00115…	756	290	10996	2.75853	1.3167e-08	4.389e-09	1.65709e-08
GO:0055114~oxidation-reduction process	53	5.05243	1.28979e-05	FBGN0025687, FBGN0031182, FBGN0033949, FBGN0002719, FBGN0033983, FBGN0032801, FBGN0033518, FBGN0033121, FBGN0023507, FBGN0015623, FBGN0040001, FBGN0261274, FBGN0039620, FBGN0014903, FBGN0041337, FBGN0003462, FBGN0036262, FBGN0037973, FBGN0028940, FBGN0037975, FBGN0000565, FBGN0030485, FBGN0037758, FBGN0032116, FBGN0002036, FBGN0015714, FBGN0035321, FBGN0036857, FBGN0033292, FBGN0033775, FBGN00510…	756	412	10996	1.87108	0.0165896	0.00417344	0.0210512
GO:0007269~neurotransmitter secretion	19	1.81125	2.7766e-05	FBGN0030897, FBGN0263111, FBGN0266719, FBGN0004242, FBGN0011288, FBGN0004575, FBGN0039132, FBGN0005586, FBGN0035756, FBGN0010014, FBGN0013342, FBGN0261049, FBGN0003008, FBGN0015614, FBGN0030613, FBGN0039900, FBGN0026428, FBGN0053547, FBGN0261089	756	89	10996	3.10511	0.0353723	0.00717673	0.0453129
GO:0007268~chemical synaptic transmission	16	1.52526	3.05725e-05	FBGN0262593, FBGN0030897, FBGN0263111, FBGN0004242, FBGN0003165, FBGN0039928, FBGN0025702, FBGN0005564, FBGN0087012, FBGN0000303, FBGN0016672, FBGN0039747, FBGN0038975, FBGN0001123, FBGN0043005, FBGN0004168	756	66	10996	3.52605	0.0388773	0.00658707	0.049892
GO:0070588~calcium ion transmembrane transport	8	0.762631	4.62435e-05	FBGN0028863, FBGN0263111, FBGN0264386, FBGN0001991, FBGN0261041, FBGN0259822, FBGN0005614, FBGN0261999	756	16	10996	7.27249	0.0582159	0.00853185	0.0754566
GO:0006813~potassium ion transport	10	0.953289	4.9164e-05	FBGN0262593, FBGN0011589, FBGN0003380, FBGN0003429, FBGN0029761, FBGN0000535, FBGN0263397, FBGN0005564, FBGN0003386, FBGN0263220	756	27	10996	5.38703	0.0617767	0.00793922	0.0802203
GO:0016192~vesicle-mediated transport	22	2.09724	6.03321e-05	FBGN0027287, FBGN0243513, FBGN0014009, FBGN0035944, FBGN0260862, FBGN0004242, FBGN0011288, FBGN0010583, FBGN0039132, FBGN0005586, FBGN0267002, FBGN0010014, FBGN0013342, FBGN0261049, FBGN0086913, FBGN0003008, FBGN0015614, FBGN0030613, FBGN0039900, FBGN0025382, FBGN0053547, FBGN0261089	756	120	10996	2.66658	0.0752696	0.0086571	0.0984348
GO:0048791~calcium ion-regulated exocytosis of neurotransmitter	6	0.571973	7.08324e-05	FBGN0261085, FBGN0004242, FBGN0039900, FBGN0261090, FBGN0053547, FBGN0261089	756	8	10996	10.9087	0.0877789	0.00914522	0.115557
GO:0007191~adenylate cyclase-activating dopamine receptor signaling pathway	5	0.476644	0.000295772	FBGN0010223, FBGN0261929, FBGN0029909, FBGN0001123, FBGN0011582	756	6	10996	12.1208	0.318646	0.0342781	0.481697
GO:0017158~regulation of calcium ion-dependent exocytosis	5	0.476644	0.000295772	FBGN0261085, FBGN0004242, FBGN0039900, FBGN0261090, FBGN0261089	756	6	10996	12.1208	0.318646	0.0342781	0.481697
GO:0001666~response to hypoxia	10	0.953289	0.000356056	FBGN0028675, FBGN0037024, FBGN0263316, FBGN0010651, FBGN0004512, FBGN0013275, FBGN0038295, FBGN0261612, FBGN0033188, FBGN0013279	756	34	10996	4.27793	0.369906	0.0377592	0.579609
GO:0035556~intracellular signal transduction	18	1.71592	0.00047681	FBGN0013972, FBGN0031299, FBGN0001189, FBGN0038603, FBGN0050440, FBGN0024150, FBGN0038295, FBGN0028741, FBGN0030358, FBGN0040507, FBGN0259927, FBGN0262738, FBGN0263980, FBGN0023416, FBGN0085447, FBGN0003091, FBGN0034262, FBGN0004611	756	101	10996	2.59217	0.461286	0.046468	0.775462
GO:0045938~positive regulation of circadian sleep/wake cycle, sleep	6	0.571973	0.00121787	FBGN0262593, FBGN0003380, FBGN0263397, FBGN0016122, FBGN0260499, FBGN0263220	756	13	10996	6.71306	0.794136	0.106756	1.96949
GO:0007619~courtship behavior	8	0.762631	0.00145128	FBGN0039487, FBGN0028572, FBGN0000592, FBGN0003380, FBGN0263111, FBGN0000504, FBGN0000535, FBGN0004595	756	26	10996	4.47538	0.84797	0.118014	2.34277
GO:0019722~calcium-mediated signaling	6	0.571973	0.00178822	FBGN0263111, FBGN0262738, FBGN0001991, FBGN0001122, FBGN0259822, FBGN0005614	756	14	10996	6.23356	0.901863	0.135053	2.87926
GO:0008345~larval locomotory behavior	8	0.762631	0.00231631	FBGN0027109, FBGN0262593, FBGN0003380, FBGN0264002, FBGN0004242, FBGN0004516, FBGN0267002, FBGN0035385	756	28	10996	4.15571	0.950597	0.162158	3.71456
GO:0006820~anion transport	8	0.762631	0.00231631	FBGN0025684, FBGN0038799, FBGN0034490, FBGN0034392, FBGN0010651, FBGN0050272, FBGN0033234, FBGN0024315	756	28	10996	4.15571	0.950597	0.162158	3.71456
GO:0008306~associative learning	6	0.571973	0.00253217	FBGN0035538, FBGN0039747, FBGN0004575, FBGN0038975, FBGN0005564, FBGN0011582	756	15	10996	5.81799	0.962686	0.166973	4.05405
GO:0042391~regulation of membrane potential	8	0.762631	0.00287546	FBGN0011589, FBGN0039789, FBGN0034275, FBGN0013953, FBGN0266346, FBGN0000535, FBGN0053547, FBGN0261612	756	29	10996	4.01241	0.976123	0.178457	4.59163
GO:0006749~glutathione metabolic process	10	0.953289	0.00414929	FBGN0063498, FBGN0035907, FBGN0063495, FBGN0037697, FBGN0010040, FBGN0010041, FBGN0030796, FBGN0010044, FBGN0010042, FBGN0010043	756	47	10996	3.09468	0.995451	0.236346	6.56179
GO:0050965~detection of temperature stimulus involved in sensory perception of pain	9	0.85796	0.00435547	FBGN0035934, FBGN0031081, FBGN0034736, FBGN0032840, FBGN0032405, FBGN0001122, FBGN0034126, FBGN0010014, FBGN0001961	756	39	10996	3.35653	0.996522	0.236307	6.87707
GO:0006906~vesicle fusion	7	0.667302	0.00474302	FBGN0261085, FBGN0260862, FBGN0011288, FBGN0039900, FBGN0261090, FBGN0013342, FBGN0261089	756	24	10996	4.24228	0.997901	0.244434	7.46698
GO:0051260~protein homooligomerization	6	0.571973	0.00608213	FBGN0262593, FBGN0003380, FBGN0038839, FBGN0005564, FBGN0037758, FBGN0003386	756	18	10996	4.84832	0.999634	0.29109	9.47842
GO:0007193~adenylate cyclase-inhibiting G-protein coupled receptor signaling pathway	6	0.571973	0.00608213	FBGN0040507, FBGN0264002, FBGN0023416, FBGN0038541, FBGN0024150, FBGN0087012	756	18	10996	4.84832	0.999634	0.29109	9.47842
GO:0031427~response to methotrexate	5	0.476644	0.00699245	FBGN0010241, FBGN0050344, FBGN0001230, FBGN0004512, FBGN0013279	756	12	10996	6.06041	0.999888	0.315599	10.8223
GO:0030431~sleep	17	1.62059	0.00914617	FBGN0015614, FBGN0038839, FBGN0003380, FBGN0000477, FBGN0033949, FBGN0002719, FBGN0032785, FBGN0266347, FBGN0024289, FBGN0010014, FBGN0025382, FBGN0016122, FBGN0003386, FBGN0033188, FBGN0261262, FBGN0026563, FBGN0260499	756	122	10996	2.02676	0.999993	0.379163	13.9275
GO:0048789~cytoskeletal matrix organization at active zone	4	0.381316	0.00915384	FBGN0030613, FBGN0005586, FBGN0262483, FBGN0025702	756	7	10996	8.31141	0.999993	0.36792	13.9384
GO:0071329~cellular response to sucrose stimulus	4	0.381316	0.00915384	FBGN0035538, FBGN0042627, FBGN0032447, FBGN0011582	756	7	10996	8.31141	0.999993	0.36792	13.9384
GO:0007416~synapse assembly	10	0.953289	0.00935033	FBGN0000592, FBGN0015571, FBGN0034736, FBGN0038975, FBGN0004516, FBGN0261393, FBGN0262473, FBGN0039084, FBGN0004595, FBGN0001145	756	53	10996	2.74433	0.999995	0.363185	14.2165
GO:0006821~chloride transport	6	0.571973	0.0098181	FBGN0030349, FBGN0028879, FBGN0039840, FBGN0037950, FBGN0035696, FBGN0051116	756	20	10996	4.36349	0.999997	0.366842	14.8753
GO:0005975~carbohydrate metabolic process	15	1.42993	0.0134004	FBGN0020506, FBGN0036144, FBGN0000057, FBGN0002569, FBGN0031099, FBGN0035484, FBGN0020414, FBGN0031717, FBGN0020415, FBGN0051973, FBGN0027341, FBGN0020416, FBGN0002571, FBGN0001258, FBGN0260653	756	106	10996	2.05825	1	0.453036	19.7653
GO:1901386~negative regulation of voltage-gated calcium channel activity	3	0.285987	0.0134807	FBGN0264753, FBGN0085419, FBGN0085426	756	3	10996	14.545	1	0.443884	19.8718
GO:0001963~synaptic transmission, dopaminergic	4	0.381316	0.0198075	FBGN0261929, FBGN0029909, FBGN0038541, FBGN0011582	756	9	10996	6.46443	1	0.567009	27.8602
GO:0006807~nitrogen compound metabolic process	5	0.476644	0.0206445	FBGN0052750, FBGN0037687, FBGN0031861, FBGN0031791, FBGN0037513	756	16	10996	4.5453	1	0.570659	28.8591
GO:0016079~synaptic vesicle exocytosis	6	0.571973	0.021451	FBGN0266758, FBGN0004242, FBGN0004575, FBGN0039900, FBGN0261090, FBGN0053547	756	24	10996	3.63624	1	0.573552	29.8094
GO:0007612~learning	5	0.476644	0.0255654	FBGN0261929, FBGN0019985, FBGN0029909, FBGN0000535, FBGN0011582	756	17	10996	4.27793	1	0.627652	34.4745
GO:0006850~mitochondrial pyruvate transport	3	0.285987	0.0257376	FBGN0038662, FBGN0037714, FBGN0037715	756	4	10996	10.9087	1	0.619492	34.6633
GO:0006048~UDP-N-acetylglucosamine biosynthetic process	3	0.285987	0.0257376	FBGN0259749, FBGN0031717, FBGN0039690	756	4	10996	10.9087	1	0.619492	34.6633
GO:0006812~cation transport	7	0.667302	0.0301544	FBGN0028879, FBGN0035934, FBGN0041195, FBGN0266346, FBGN0261612, FBGN0005614, FBGN0028875	756	35	10996	2.90899	1	0.668163	39.3339
GO:1902476~chloride transmembrane transport	5	0.476644	0.031132	FBGN0039789, FBGN0034275, FBGN0013953, FBGN0035696, FBGN0051116	756	18	10996	4.04027	1	0.669996	40.3244
GO:0008049~male courtship behavior	14	1.3346	0.0312691	FBGN0028572, FBGN0003130, FBGN0039487, FBGN0027109, FBGN0045495, FBGN0030844, FBGN0038839, FBGN0019985, FBGN0004575, FBGN0000504, FBGN0045502, FBGN0086675, FBGN0004595, FBGN0004168	756	107	10996	1.90308	1	0.661863	40.462
GO:0007166~cell surface receptor signaling pathway	10	0.953289	0.0326006	FBGN0035936, FBGN0033135, FBGN0033138, FBGN0033124, FBGN0020372, FBGN0036934, FBGN0260753, FBGN0033130, FBGN0024361, FBGN0039821	756	65	10996	2.23769	1	0.667876	41.7839
GO:0007613~memory	6	0.571973	0.0344105	FBGN0023023, FBGN0261673, FBGN0019948, FBGN0004575, FBGN0029095, FBGN0011582	756	27	10996	3.23222	1	0.67871	43.5365
GO:0042742~defense response to bacterium	10	0.953289	0.0386656	FBGN0039487, FBGN0045495, FBGN0259896, FBGN0243514, FBGN0028542, FBGN0028543, FBGN0028396, FBGN0025702, FBGN0028936, FBGN0000279	756	67	10996	2.17089	1	0.712757	47.4637
GO:0051924~regulation of calcium ion transport	3	0.285987	0.0409605	FBGN0028863, FBGN0261041, FBGN0261999	756	5	10996	8.72698	1	0.725152	49.4739
GO:0006810~transport	14	1.3346	0.045712	FBGN0031170, FBGN0036834, FBGN0034032, FBGN0034911, FBGN0039107, FBGN0033903, FBGN0263747, FBGN0027872, FBGN0087002, FBGN0038797, FBGN0032785, FBGN0039674, FBGN0037913, FBGN0032449	756	113	10996	1.80203	1	0.756176	53.4084
GO:0007409~axonogenesis	9	0.85796	0.0514935	FBGN0260745, FBGN0259108, FBGN0033250, FBGN0010583, FBGN0001961, FBGN0032484, FBGN0004595, FBGN0034717, FBGN0035043	756	60	10996	2.18175	1	0.78952	57.8081
GO:0046835~carbohydrate phosphorylation	4	0.381316	0.0549556	FBGN0263199, FBGN0027621, FBGN0038321, FBGN0036942	756	13	10996	4.47538	1	0.8039	60.2529
GO:0072553~terminal button organization	4	0.381316	0.0549556	FBGN0019985, FBGN0011742, FBGN0004575, FBGN0038975	756	13	10996	4.47538	1	0.8039	60.2529
GO:0050916~sensory perception of sweet taste	4	0.381316	0.0549556	FBGN0045479, FBGN0045477, FBGN0001122, FBGN0001123	756	13	10996	4.47538	1	0.8039	60.2529
GO:0035269~protein O-linked mannosylation	3	0.285987	0.0586856	FBGN0053977, FBGN0003292, FBGN0261020	756	6	10996	7.27249	1	0.818267	62.7376
GO:0090002~establishment of protein localization to plasma membrane	3	0.285987	0.0586856	FBGN0033138, FBGN0020372, FBGN0033130	756	6	10996	7.27249	1	0.818267	62.7376
GO:0086010~membrane depolarization during action potential	3	0.285987	0.0586856	FBGN0263111, FBGN0264386, FBGN0001991	756	6	10996	7.27249	1	0.818267	62.7376
GO:0030536~larval feeding behavior	5	0.476644	0.0599843	FBGN0027109, FBGN0041195, FBGN0037408, FBGN0032840, FBGN0026562	756	22	10996	3.30568	1	0.818597	63.5679
GO:0010906~regulation of glucose metabolic process	19	1.81125	0.0605309	FBGN0003130, FBGN0027550, FBGN0035957, FBGN0032840, FBGN0052547, FBGN0038603, FBGN0034950, FBGN0016650, FBGN0020379, FBGN0259822, FBGN0011589, FBGN0000442, FBGN0005558, FBGN0005636, FBGN0040309, FBGN0262483, FBGN0015550, FBGN0267252, FBGN0015240	756	177	10996	1.56132	1	0.814961	63.9122
GO:0006869~lipid transport	5	0.476644	0.0688293	FBGN0263747, FBGN0031170, FBGN0087002, FBGN0030608, FBGN0261550	756	23	10996	3.16195	1	0.848566	68.7778
GO:0003333~amino acid transmembrane transport	6	0.571973	0.072413	FBGN0039487, FBGN0033368, FBGN0039844, FBGN0030817, FBGN0030816, FBGN0051547	756	33	10996	2.64454	1	0.857708	70.6824
GO:0006508~proteolysis	42	4.00381	0.0758962	FBGN0263236, FBGN0051220, FBGN0050371, FBGN0032535, FBGN0039277, FBGN0053329, FBGN0035076, FBGN0027570, FBGN0003358, FBGN0004509, FBGN0004648, FBGN0263780, FBGN0016122, FBGN0040493, FBGN0034139, FBGN0037627, FBGN0033774, FBGN0020906, FBGN0039064, FBGN0015316, FBGN0034518, FBGN0259237, FBGN0035887, FBGN0012037, FBGN0262570, FBGN0259979, FBGN0027563, FBGN0023197, FBGN0028949, FBGN0039102, FBGN00375…	756	475	10996	1.28608	1	0.865652	72.4286
GO:0048512~circadian behavior	3	0.285987	0.0784983	FBGN0027109, FBGN0003429, FBGN0260753	756	7	10996	6.23356	1	0.869848	73.6689
GO:0016057~regulation of membrane potential in photoreceptor cell	3	0.285987	0.0784983	FBGN0263111, FBGN0029761, FBGN0263397	756	7	10996	6.23356	1	0.869848	73.6689
GO:0030182~neuron differentiation	4	0.381316	0.0790229	FBGN0040318, FBGN0264089, FBGN0005558, FBGN0005677	756	15	10996	3.87866	1	0.866615	73.9125
GO:0007528~neuromuscular junction development	7	0.667302	0.0854897	FBGN0259108, FBGN0030897, FBGN0019985, FBGN0004516, FBGN0261041, FBGN0001123, FBGN0267002	756	45	10996	2.26255	1	0.883102	76.7469
GO:0009880~embryonic pattern specification	5	0.476644	0.0883931	FBGN0024244, FBGN0003867, FBGN0262473, FBGN0003892, FBGN0261020	756	25	10996	2.90899	1	0.887231	77.9231
GO:0006032~chitin catabolic process	5	0.476644	0.0883931	FBGN0020414, FBGN0020415, FBGN0051973, FBGN0020416, FBGN0260653	756	25	10996	2.90899	1	0.887231	77.9231
GO:0060025~regulation of synaptic activity	4	0.381316	0.0924948	FBGN0262593, FBGN0003380, FBGN0039927, FBGN0003292	756	16	10996	3.63624	1	0.894378	79.4898
GO:0007264~small GTPase mediated signal transduction	9	0.85796	0.0929842	FBGN0260658, FBGN0086913, FBGN0264753, FBGN0038916, FBGN0085421, FBGN0085419, FBGN0085426, FBGN0031906, FBGN0035733	756	68	10996	1.92507	1	0.891469	79.6696
