# Supplementary material for: A hierarchical transcription factor cascade regulates enteroendocrine cell diversity and plasticity in Drosophila
Source: Nat Commun. 2022 Oct 31;13:6525. doi: 10.1038/s41467-022-34270-0 (PMC9622890; doi:10.1038/s41467-022-34270-0)
Supplement: Supplementary file 7 — Supplementary Data 4 [file 41467_2022_34270_MOESM7_ESM.xlsx]

## Sheet: Sheet1
No.	Gene symbol
1	AstA
2	Npc2b
3	CCHa1
4	Ag5r
5	CG14989
6	CG42249
7	Ssk
8	CG10301
9	GILT3
10	Nep1
11	Fer1
12	CG34190
13	CG2930
14	CG30371
15	fa2h
16	CG18744
17	CG9312
18	CG42826
19	CG5171
20	CG31345
21	Cyp9h1
22	CngA
23	Tsp2A
24	CG1275
25	CG4629
26	Fst
27	Tsp29Fb
28	Vm26Aa
29	CG10505
30	CG14374
31	CheB74a
32	Poxn
33	vari
34	Ac78C
35	CG12194
36	CngB
37	CG7381
38	CG10026
39	Drip
40	CG31454
41	CG9826
42	CG8907
43	CG8642
44	Tk
45	Ire1
46	hbn
47	CG5191
48	CG9072
49	CG1688
50	Cpr
51	CG11317
52	CG12926
53	Cyp309a2
54	tau
55	CG42272
56	CG12746
57	IA-2
58	CG6184
59	CG13086
60	CG14377
61	CG3906
62	CG5418
63	CAH2
64	ETHR
65	prt
66	CG14131
67	CG4375
68	CycJ
