# Supplementary material for: A hierarchical transcription factor cascade regulates enteroendocrine cell diversity and plasticity in Drosophila
Source: Nat Commun. 2022 Oct 31;13:6525. doi: 10.1038/s41467-022-34270-0 (PMC9622890; doi:10.1038/s41467-022-34270-0)
Supplement: Supplementary file 8 — Supplementary Data 5 [file 41467_2022_34270_MOESM8_ESM.xlsx]

## Sheet: gene list
FBgn0265498
FBgn0010583
FBgn0015571
FBgn0030608
FBgn0085219
FBgn0038874
FBgn0000442
FBgn0024150
FBgn0262562
FBgn0036978
FBgn0051140
FBgn0263200
FBgn0027550
FBgn0087012
FBgn0260745
FBgn0028491
FBgn0031245
FBgn0259239
FBgn0038199
FBgn0050089
FBgn0261274
FBgn0266719
FBgn0035542
FBgn0013342
FBgn0003462
FBgn0037724
FBgn0051454
FBgn0046763
FBgn0052485
FBgn0259227
FBgn0259749
FBgn0039487
FBgn0030090
FBgn0039283
FBgn0036066
FBgn0036501
FBgn0265710
FBgn0264002
FBgn0050381
FBgn0025335
FBgn0260658
FBgn0031299
FBgn0011742
FBgn0086757
FBgn0039747
FBgn0023179
FBgn0037238
FBgn0001235
FBgn0263220
FBgn0040729
FBgn0035696
FBgn0027109
FBgn0031636
FBgn0034262
FBgn0029095
FBgn0020912
FBgn0036419
FBgn0038140
FBgn0263111
FBgn0028622
FBgn0032719
FBgn0052683
FBgn0037973
FBgn0028496
FBgn0266941
FBgn0051345
FBgn0030485
FBgn0003423
FBgn0037521
FBgn0035839
FBgn0033949
FBgn0038148
FBgn0030613
FBgn0033054
FBgn0038053
FBgn0037976
FBgn0262605
FBgn0033784
FBgn0027287
FBgn0036111
FBgn0050371
FBgn0038088
FBgn0264494
FBgn0052750
FBgn0004648
FBgn0034997
FBgn0263379
FBgn0037913
FBgn0004882
FBgn0039810
FBgn0051547
FBgn0030634
FBgn0036942
FBgn0259108
FBgn0261046
FBgn0005677
FBgn0265156
FBgn0015872
FBgn0036428
FBgn0027654
FBgn0261612
FBgn0000535
FBgn0032040
FBgn0015240
FBgn0041337
FBgn0037475
FBgn0003896
FBgn0052547
FBgn0000477
FBgn0085359
FBgn0033121
FBgn0035755
FBgn0085380
FBgn0085447
FBgn0035676
FBgn0024361
FBgn0004169
FBgn0260446
FBgn0086675
FBgn0039595
FBgn0042101
FBgn0261393
FBgn0039107
FBgn0035934
FBgn0265991
FBgn0029932
FBgn0033234
FBgn0038295
FBgn0001189
FBgn0266346
FBgn0033188
FBgn0036278
FBgn0027556
FBgn0003159
FBgn0033812
FBgn0032770
FBgn0029761
FBgn0033775
FBgn0085426
FBgn0013751
FBgn0039543
FBgn0262008
FBgn0030844
FBgn0266412
FBgn0038541
FBgn0001991
FBgn0015591
FBgn0266579
FBgn0050269
FBgn0262146
FBgn0022987
FBgn0034736
FBgn0035578
FBgn0028527
FBgn0005636
FBgn0003165
FBgn0033412
FBgn0031858
FBgn0039068
FBgn0004168
FBgn0028494
FBgn0036143
FBgn0262738
FBgn0261929
FBgn0043005
FBgn0033774
FBgn0035321
FBgn0027843
FBgn0030679
FBgn0037341
FBgn0266377
FBgn0034031
FBgn0261808
FBgn0085358
FBgn0032297
FBgn0044028
FBgn0030349
FBgn0014343
FBgn0015623
FBgn0031069
FBgn0015600
FBgn0016715
FBgn0085407
FBgn0266101
FBgn0264089
FBgn0003979
FBgn0043841
FBgn0028879
FBgn0035432
FBgn0030954
FBgn0038926
FBgn0050502
FBgn0015714
FBgn0265497
FBgn0034784
FBgn0038198
FBgn0034032
FBgn0029909
FBgn0038653
FBgn0036945
FBgn0261550
FBgn0085421
FBgn0052066
FBgn0250871
FBgn0020372
FBgn0010651
FBgn0031682
FBgn0039106
FBgn0035043
FBgn0005564
FBgn0008636
FBgn0262593
FBgn0030997
FBgn0030362
FBgn0262476
FBgn0261999
FBgn0039844
FBgn0266569
FBgn0003867
FBgn0038603
FBgn0053993
FBgn0015038
FBgn0027621
FBgn0086711
FBgn0038179
FBgn0040553
FBgn0001122
FBgn0032651
FBgn0032021
FBgn0031294
FBgn0003380
FBgn0030336
FBgn0259927
FBgn0029843
FBgn0030668
FBgn0026319
FBgn0003447
FBgn0263397
FBgn0040493
FBgn0037714
FBgn0265954
FBgn0051431
FBgn0053483
FBgn0051116
FBgn0028371
FBgn0260657
FBgn0264001
FBgn0038975
FBgn0264386
FBgn0003429
FBgn0038466
FBgn0028481
FBgn0004910
FBgn0050463
FBgn0001145
FBgn0036381
FBgn0032000
FBgn0001296
FBgn0039098
FBgn0030816
FBgn0030348
FBgn0035495
FBgn0265413
FBgn0036503
FBgn0003130
FBgn0004509
FBgn0036285
FBgn0000565
FBgn0039674
FBgn0039644
FBgn0038652
FBgn0263980
FBgn0038803
FBgn0085370
FBgn0031907
FBgn0023534
FBgn0085330
FBgn0030432
FBgn0031579
FBgn0035265
FBgn0037758
FBgn0033204
FBgn0038098
FBgn0042630
FBgn0040309
FBgn0036862
FBgn0001123
FBgn0033135
FBgn0032785
FBgn0038916
FBgn0034935
FBgn0039840
FBgn0015010
FBgn0003292
FBgn0261020
FBgn0004595
FBgn0000504
FBgn0267041
FBgn0261554
FBgn0260000
FBgn0030183
FBgn0035087
FBgn0035611
FBgn0038846
FBgn0259101
FBgn0262483
FBgn0265798
FBgn0262475
FBgn0266942

## Sheet: GO analysis
Category	Term	Count	%	PValue	Genes	List Total	Pop Hits	Pop Total	Fold Enrichment	Bonferroni	Benjamini	FDR
GOTERM_BP_DIRECT	GO:0007186~G-protein coupled receptor signaling pathway	18	5.82524	1.01203e-08	FBGN0038874, FBGN0261929, FBGN0051140, FBGN0260446, FBGN0029909, FBGN0052547, FBGN0038140, FBGN0030954, FBGN0039595, FBGN0036278, FBGN0039747, FBGN0027109, FBGN0264002, FBGN0259927, FBGN0038653, FBGN0038541, FBGN0001122, FBGN0001123	237	143	10996	5.84013	6.8514e-06	6.8514e-06	1.51937e-05
GOTERM_BP_DIRECT	GO:0055085~transmembrane transport	23	7.44337	2.67918e-07	FBGN0262008, FBGN0262593, FBGN0035934, FBGN0037238, FBGN0003429, FBGN0010651, FBGN0005564, FBGN0033234, FBGN0031636, FBGN0038652, FBGN0003380, FBGN0034784, FBGN0031069, FBGN0036066, FBGN0266346, FBGN0039644, FBGN0015872, FBGN0000535, FBGN0263397, FBGN0029932, FBGN0261612, FBGN0043005, FBGN0001296	237	290	10996	3.67973	0.000181364	9.06863e-05	0.00040223
GOTERM_BP_DIRECT	GO:0006813~potassium ion transport	8	2.589	1.18165e-06	FBGN0262593, FBGN0003380, FBGN0003429, FBGN0029761, FBGN0000535, FBGN0263397, FBGN0005564, FBGN0263220	237	27	10996	13.7471	0.00079966	0.000266624	0.00177402
GOTERM_BP_DIRECT	GO:0007268~chemical synaptic transmission	10	3.23625	1.05869e-05	FBGN0039747, FBGN0262593, FBGN0263111, FBGN0038975, FBGN0003165, FBGN0001123, FBGN0005564, FBGN0087012, FBGN0043005, FBGN0004168	237	66	10996	7.02979	0.00714175	0.00179024	0.0158931
GOTERM_BP_DIRECT	GO:0007218~neuropeptide signaling pathway	9	2.91262	3.03689e-05	FBGN0027109, FBGN0038199, FBGN0037976, FBGN0264002, FBGN0038140, FBGN0015591, FBGN0039595, FBGN0023179, FBGN0036278	237	58	10996	7.19948	0.0203501	0.00410357	0.0455836
GOTERM_BP_DIRECT	GO:0007619~courtship behavior	6	1.94175	0.000198577	FBGN0039487, FBGN0003380, FBGN0263111, FBGN0000504, FBGN0000535, FBGN0004595	237	26	10996	10.7069	0.125803	0.0221591	0.297712
GOTERM_BP_DIRECT	GO:0035556~intracellular signal transduction	10	3.23625	0.000311703	FBGN0031299, FBGN0259927, FBGN0262738, FBGN0001189, FBGN0263980, FBGN0038603, FBGN0024150, FBGN0038295, FBGN0085447, FBGN0034262	237	101	10996	4.59373	0.190271	0.0297009	0.466945
GOTERM_BP_DIRECT	GO:0006821~chloride transport	5	1.61812	0.000764536	FBGN0030349, FBGN0028879, FBGN0039840, FBGN0035696, FBGN0051116	237	20	10996	11.5992	0.404163	0.0626735	1.14168
GOTERM_BP_DIRECT	GO:0045938~positive regulation of circadian sleep/wake cycle, sleep	4	1.2945	0.0023807	FBGN0262593, FBGN0003380, FBGN0263397, FBGN0263220	237	13	10996	14.2759	0.800842	0.164141	3.51518
GOTERM_BP_DIRECT	GO:0019722~calcium-mediated signaling	4	1.2945	0.00298231	FBGN0263111, FBGN0262738, FBGN0001991, FBGN0001122	237	14	10996	13.2562	0.867615	0.183072	4.38503
GOTERM_BP_DIRECT	GO:0055114~oxidation-reduction process	19	6.14887	0.00336898	FBGN0015038, FBGN0015714, FBGN0035839, FBGN0035321, FBGN0033949, FBGN0041337, FBGN0003462, FBGN0037973, FBGN0039098, FBGN0033121, FBGN0033775, FBGN0015623, FBGN0000565, FBGN0040309, FBGN0050502, FBGN0261274, FBGN0037758, FBGN0030485, FBGN0033188	237	412	10996	2.13965	0.898191	0.187546	4.94025
GOTERM_BP_DIRECT	GO:0070588~calcium ion transmembrane transport	4	1.2945	0.00444515	FBGN0263111, FBGN0264386, FBGN0001991, FBGN0261999	237	16	10996	11.5992	0.951007	0.222242	6.46968
GOTERM_BP_DIRECT	GO:0007416~synapse assembly	6	1.94175	0.00541753	FBGN0015571, FBGN0034736, FBGN0038975, FBGN0261393, FBGN0004595, FBGN0001145	237	53	10996	5.25245	0.974717	0.246401	7.83183
GOTERM_BP_DIRECT	GO:0051260~protein homooligomerization	4	1.2945	0.00627575	FBGN0262593, FBGN0003380, FBGN0005564, FBGN0037758	237	18	10996	10.3104	0.985907	0.262459	9.01865
GOTERM_BP_DIRECT	GO:0007193~adenylate cyclase-inhibiting G-protein coupled receptor signaling pathway	4	1.2945	0.00627575	FBGN0264002, FBGN0038541, FBGN0024150, FBGN0087012	237	18	10996	10.3104	0.985907	0.262459	9.01865
GOTERM_BP_DIRECT	GO:0086010~membrane depolarization during action potential	3	0.970874	0.0064995	FBGN0263111, FBGN0264386, FBGN0001991	237	6	10996	23.1983	0.9879	0.254948	9.32573
GOTERM_BP_DIRECT	GO:0007191~adenylate cyclase-activating dopamine receptor signaling pathway	3	0.970874	0.0064995	FBGN0261929, FBGN0029909, FBGN0001123	237	6	10996	23.1983	0.9879	0.254948	9.32573
GOTERM_BP_DIRECT	GO:0008049~male courtship behavior	8	2.589	0.00814047	FBGN0003130, FBGN0039487, FBGN0027109, FBGN0030844, FBGN0000504, FBGN0086675, FBGN0004595, FBGN0004168	237	107	10996	3.46891	0.996048	0.292384	11.5484
GOTERM_BP_DIRECT	GO:0016057~regulation of membrane potential in photoreceptor cell	3	0.970874	0.00897108	FBGN0263111, FBGN0029761, FBGN0263397	237	7	10996	19.8843	0.997759	0.301536	12.6539
GOTERM_BP_DIRECT	GO:0007210~serotonin receptor signaling pathway	3	0.970874	0.0117932	FBGN0261929, FBGN0087012, FBGN0004168	237	8	10996	17.3987	0.999675	0.359939	16.3146
GOTERM_BP_DIRECT	GO:0001963~synaptic transmission, dopaminergic	3	0.970874	0.0149498	FBGN0261929, FBGN0029909, FBGN0038541	237	9	10996	15.4655	0.999963	0.415329	20.2392
GOTERM_BP_DIRECT	GO:0008345~larval locomotory behavior	4	1.2945	0.0215355	FBGN0027109, FBGN0262593, FBGN0003380, FBGN0264002	237	28	10996	6.62809	1	0.521425	27.8807
GOTERM_BP_DIRECT	GO:0003333~amino acid transmembrane transport	4	1.2945	0.0331813	FBGN0039487, FBGN0039844, FBGN0030816, FBGN0051547	237	33	10996	5.62383	1	0.66306	39.7464
GOTERM_BP_DIRECT	GO:0008344~adult locomotory behavior	5	1.61812	0.0356047	FBGN0264002, FBGN0263111, FBGN0262738, FBGN0263200, FBGN0030954	237	58	10996	3.99971	1	0.672292	41.9745
GOTERM_BP_DIRECT	GO:0001666~response to hypoxia	4	1.2945	0.0358324	FBGN0010651, FBGN0038295, FBGN0261612, FBGN0033188	237	34	10996	5.45843	1	0.658388	42.1798
GOTERM_BP_DIRECT	GO:0006816~calcium ion transport	4	1.2945	0.0358324	FBGN0035934, FBGN0263111, FBGN0037238, FBGN0001991	237	34	10996	5.45843	1	0.658388	42.1798
GOTERM_BP_DIRECT	GO:0010906~regulation of glucose metabolic process	9	2.91262	0.036527	FBGN0003130, FBGN0027550, FBGN0052547, FBGN0000442, FBGN0038603, FBGN0005636, FBGN0040309, FBGN0262483, FBGN0015240	237	177	10996	2.35915	1	0.649942	42.8021
GOTERM_BP_DIRECT	GO:0006812~cation transport	4	1.2945	0.0385893	FBGN0028879, FBGN0035934, FBGN0266346, FBGN0261612	237	35	10996	5.30247	1	0.655511	44.6128
GOTERM_BP_DIRECT	GO:0007409~axonogenesis	5	1.61812	0.0396053	FBGN0260745, FBGN0259108, FBGN0010583, FBGN0004595, FBGN0035043	237	60	10996	3.86639	1	0.650845	45.4851
GOTERM_BP_DIRECT	GO:0008306~associative learning	3	0.970874	0.0400782	FBGN0039747, FBGN0038975, FBGN0005564	237	15	10996	9.27932	1	0.641424	45.8867
GOTERM_BP_DIRECT	GO:0001580~detection of chemical stimulus involved in sensory perception of bitter taste	2	0.647249	0.042466	FBGN0035934, FBGN0262738	237	2	10996	46.3966	1	0.649784	47.8727
GOTERM_BP_DIRECT	GO:0048150~behavioral response to ether	2	0.647249	0.042466	FBGN0003380, FBGN0000535	237	2	10996	46.3966	1	0.649784	47.8727
GOTERM_BP_DIRECT	GO:0070873~regulation of glycogen metabolic process	2	0.647249	0.042466	FBGN0036428, FBGN0015240	237	2	10996	46.3966	1	0.649784	47.8727
GOTERM_BP_DIRECT	GO:0060025~regulation of synaptic activity	3	0.970874	0.0451686	FBGN0262593, FBGN0003380, FBGN0003292	237	16	10996	8.69937	1	0.660068	50.0384
GOTERM_BP_DIRECT	GO:0007612~learning	3	0.970874	0.0504827	FBGN0261929, FBGN0029909, FBGN0000535	237	17	10996	8.18764	1	0.689318	54.054
GOTERM_BP_DIRECT	GO:0050804~modulation of synaptic transmission	4	1.2945	0.0506556	FBGN0015571, FBGN0034736, FBGN0261393, FBGN0003165	237	39	10996	4.75863	1	0.67866	54.1795
GOTERM_BP_DIRECT	GO:0046058~cAMP metabolic process	2	0.647249	0.0630206	FBGN0085370, FBGN0266377	237	3	10996	30.9311	1	0.747702	62.3662
GOTERM_BP_DIRECT	GO:0010353~response to trehalose	2	0.647249	0.0630206	FBGN0024150, FBGN0001123	237	3	10996	30.9311	1	0.747702	62.3662
GOTERM_BP_DIRECT	GO:0001508~action potential	2	0.647249	0.0630206	FBGN0262593, FBGN0003380	237	3	10996	30.9311	1	0.747702	62.3662
GOTERM_BP_DIRECT	GO:0007611~learning or memory	4	1.2945	0.0755724	FBGN0003380, FBGN0086711, FBGN0001123, FBGN0000535	237	46	10996	4.03449	1	0.80053	69.2642
GOTERM_BP_DIRECT	GO:0007483~genital disc morphogenesis	2	0.647249	0.0831359	FBGN0000504, FBGN0005677	237	4	10996	23.1983	1	0.822407	72.8307
GOTERM_BP_DIRECT	GO:0061028~establishment of endothelial barrier	2	0.647249	0.0831359	FBGN0036945, FBGN0024361	237	4	10996	23.1983	1	0.822407	72.8307
GOTERM_BP_DIRECT	GO:0050802~circadian sleep/wake cycle, sleep	2	0.647249	0.0831359	FBGN0263397, FBGN0263220	237	4	10996	23.1983	1	0.822407	72.8307
GOTERM_BP_DIRECT	GO:0071361~cellular response to ethanol	2	0.647249	0.0831359	FBGN0033188, FBGN0036278	237	4	10996	23.1983	1	0.822407	72.8307
GOTERM_BP_DIRECT	GO:0042045~epithelial fluid transport	2	0.647249	0.0831359	FBGN0263111, FBGN0001991	237	4	10996	23.1983	1	0.822407	72.8307
GOTERM_BP_DIRECT	GO:0045433~male courtship behavior, veined wing generated song production	3	0.970874	0.0864273	FBGN0263111, FBGN0000504, FBGN0003429	237	23	10996	6.05173	1	0.825956	74.2587
GOTERM_BP_DIRECT	GO:0007476~imaginal disc-derived wing morphogenesis	9	2.91262	0.0936773	FBGN0003130, FBGN0001235, FBGN0030608, FBGN0027621, FBGN0030183, FBGN0001123, FBGN0014343, FBGN0004648, FBGN0015600	237	217	10996	1.92428	1	0.842717	77.1608
