# Supplementary material for: A hierarchical transcription factor cascade regulates enteroendocrine cell diversity and plasticity in Drosophila
Source: Nat Commun. 2022 Oct 31;13:6525. doi: 10.1038/s41467-022-34270-0 (PMC9622890; doi:10.1038/s41467-022-34270-0)
Supplement: Supplementary file 9 — Supplementary Data 6 [file 41467_2022_34270_MOESM9_ESM.xlsx]

## Sheet: related to figure 1J
peptide hormones		receptors		secretory process		TFs
AstA		AstA-R2		nSyb		mirr
CCHa1		CCKLR-17D3		Rab3-GEF		ptx1
ITP		CG32547				Nlp
NPF		CrzR				hbn
Orcokinin		ETHR				mamo
Tk		MsR2				dac
		PK2-R1				fer1
		Proc-R				sug
		RYa-R				poxn
		SPR				pros
