# Supplementary material for: A hierarchical transcription factor cascade regulates enteroendocrine cell diversity and plasticity in Drosophila
Source: Nat Commun. 2022 Oct 31;13:6525. doi: 10.1038/s41467-022-34270-0 (PMC9622890; doi:10.1038/s41467-022-34270-0)
Supplement: Supplementary file 10 — Supplementary Data 7 [file 41467_2022_34270_MOESM10_ESM.xlsx]

## Sheet: Sheet1
Primer	sequence (5'to3')
NK7.1_F	CACCAAACAGAGCCAAATCC
NK7.1_R	TCAAACTGTCACTGCTGCC
mirr_F	ATGCTCAACTACCAGCGAC
mirr_R	CCCCATTCAAATCCATGCC
fer1_F	AGCCGCCCAAGAAAATTATCC
fer1_R	ATCCGACATATCCGCACCAC
hbn_F	CATCCGCATCACATCCATC
hbn_R	ACAGCTCGTCGTCGTTATC
poxn_F	CGGCGAGATGCCAATTAAAC
poxn_R	GCATAGGGCAGGAATTGAC
drm_F	GATTCACCAAGCCGTACAACC
drm_R	TCACTTTCCGAAGCAGCCAC
mamo_F	ATCAGCAGCAACAGCAGCAG
mamo_R	AAGGCGAATGGCGATGGTAG
sug_F	GATGACTCCAACAATGAGCC
sug_R	GTCCATCTTAACGAAGAAGTCC
rp49_F	TAGTGCACTGACCCACTGGA
rp49_R	GCCAAATGGCTTCTGTTTGT
