# Supplementary material for: A hierarchical transcription factor cascade regulates enteroendocrine cell diversity and plasticity in Drosophila
Source: Nat Commun. 2022 Oct 31;13:6525. doi: 10.1038/s41467-022-34270-0 (PMC9622890; doi:10.1038/s41467-022-34270-0)
Supplement: Supplementary file 12 — Source Data [file 41467_2022_34270_MOESM12_ESM.xlsx]

## Sheet: Figure 1g
	Quantification of total GFP+ cell number per 1x104 μm2
	control	pros-IR
	6.47098	3.70008
	5.78226	4.16455
	8.38084	5.95939
	4.76414	6.04347
	2.99667	3.54229
	5.45242	3.73186
	7.46961	5.41423
	5.59924	5.39626
	4.59051	5.44095
	3.66202	8.60596
	4.30533	3.54017
	5.95888	2.97057
		5.37055
		3.89372
		8.01089
		8.38091

## Sheet: Figure 1h
	Percentages of Tk+ cells (h) and AstC+ cells (i) in GFP+ cells of control and pros-depleted guts
	control (%)	Pros-RNAi (%)
	44	14.2857
	56.0345	3.57143
	46.3158	16.9811
	44.0367	0
	40.7895	10
	46.9879

## Sheet: Figure 1i
	Percentages of AstC+ cells (h) and AstC+ cells (i) in GFP+ cells of control and pros-depleted guts
	control (%)	Pros-RNAi (%)
	47.6191	0
	31.8182	0
	47.6191	0
	81.8182	3.22581
	45.4545	0
	65.5172	24
	12.1212	25.7143
		20
		0
		6

## Sheet: Figure 3h
	Percentages of Tk+ cells among all GFP+ cells in control, mirr-IR, u-mirr and u-mirr; pro-IR guts.
	Control (%)	mirr-IR (%)	u-mirr (%)	pros-IR; u-mirr (%)
	48.718	7.14286	100	5.88235
	45.8333	2.7027	92.8571	3.57143
	38.4615	3.0303	62.7907	0
	51.4286	0	64.7059	3.84615
	41.6667	7.05882	65.8537
	52.1739	7.31707	85.7143
	40	3.63636	96
	47.5	9
	47.8261	6.41026
	43.75	4.05405
	48.1482
	52.6316
	50
	54.054

## Sheet: Figure 3i
	Percentages of AstC+ cells among all GFP+ cells in control, mirr-IR, u-mirr and u-mirr; pro-IR guts.
	Control (%)	mirr-IR (%)	u-mirr (%)
	46.6667	91.3043	7.69231
	33.3333	86.5385	4.34783
	62.5	85.7143	3.7037
	46.1538	84.2105	5.88235
	54.1667	97.0149	4.16667
	67.8571	83.9286	11.7647
	38.4615	86.9565
	52.1739	91.3043
		92.8571
		73.6842

## Sheet: Supplemental Figure 1i
	Quantification of total GFP+ cell number per 1x104 μm2
	control	pros-IR 1d	pros-IR 3d
	6.47098	7.76015	7.64571
	5.78226	6.1499	3.73086
	8.38084	6.34947	4.93036
	4.76414	6.48825	5.84954
	2.99667	4.14712	7.46277
	5.45242	5.6517	5.59274
	7.46961	4.54602
	5.59924	6.17695
	4.59051	7.04727
	3.66202	6.03357
	4.30533
	5.95888

## Sheet: Supplemental Figure 1j
	control	Pros-IR 1d	Pros-IR 3d	Pros-IR7d	Rec_1d	Rec_7d
	3.08142	1.44375	0.546122	0	2.19469	1.85006
	1.83981	0.931803	0.973268	0	1.5976	1.26755
	3.99087	1.05825	1.64345	0	1.68825	2.05693
	3.89793	1.25579	1.46239	0.194951	1.55166	2.70085
	1.36212	0.436539	0.373138	0	1.79158	2.56527
	3.57227	0.56517	0	0.895648	2.56607	3.49112
		2.47965		1.39223		3.7629
		1.76484		1.07925		3.3091
		2.58879		0		3.85511
		0.603357		0.516358

## Sheet: Supplemental Figure 5d
	Percentages of DH31+ cells among all RFP+ cells in control, mirr-IR, u-mirr guts.
	Control (%)	mirr-IR (%)	u-mirr (%)
	45.1613	0	94.5946
	60	0	96.4286
	46.6667	8.33333	94.1176
	63.1579	4.54545	100
	48.4849	9.52381
		9.09091
		11.1111

## Sheet: Supplemental Figure 5h
	Percentages of AstA+ cells among all RFP+ cells in control, mirr-IR, u-mirr guts.
	Control (%)	mirr-IR (%)	u-mirr (%)
	61.7021	100	15.3846
	56.5217	53	21.4286
	54.1667	85	8
	42.4242	80	24.3243
	46.4286	86	8.82353
	51.5151	59
	44.4444	96
		96

## Sheet: Supplemental Figure 6a
	Quantification of total GFP+ cell number per frame
	control	mirr-RNAi	u-mirr
	39	46	29
	24	52	42
	26	35	43
	35	38	34
	24	46	41
	23	23	21
	15	28	25
	40	38	26
	46		23
	32		27
	27
	38
	50
	37

[truncated: 2 more sheets: Supplemental Figure 9a, Supplemental Figure 9b]
